# Supplementary material for: Epidermal growth factor receptor signaling governs the host inflammatory response to invasive aspergillosis
Source: mBio. 2024 Oct 30;15(12):e02671-24. doi: 10.1128/mbio.02671-24 (PMC11633379; doi:10.1128/mbio.02671-24)
Supplement: Table S1 — Differentially expressed host genes 2 days postinfection. [file mbio.02671-24-s0002.xlsx]

## Sheet: EFUNG_P04.Host_Mouse.de_genes.u
Supplementary Table 1. Differentially expressed host genes 2 days post infection (FDR <0.05)
Values represent log (base 2) fold change of infection/ uninfected.
Ensemble Gene ID #	LFC	FDR	Gene Symbol	Annotation Notes
ENSMUSG00000041616	-3.93467	1.62849e-50	Nppa	natriuretic peptide type A [Source:MGI Symbol;Acc:MGI:97367]
ENSMUSG00000076258	-2.03977	3.40734e-27	Gm23935	predicted gene, 23935 [Source:MGI Symbol;Acc:MGI:5453712]
ENSMUSG00000087642	-6.4314	3.06302e-22	Ighe	Immunoglobulin heavy constant epsilon [Source:MGI Symbol;Acc:MGI:2685746]
ENSMUSG00000065037	-3.21641	2.56041e-21	Rn7sk	RNA, 7SK, nuclear [Source:MGI Symbol;Acc:MGI:103186]
ENSMUSG00000076514	-5.10119	1.44796e-18	Igkv17-121	immunoglobulin kappa variable 17-121 [Source:MGI Symbol;Acc:MGI:3647671]
ENSMUSG00000037034	-5.62319	1.62921e-18	Pax1	paired box 1 [Source:MGI Symbol;Acc:MGI:97485]
ENSMUSG00000029019	-4.45124	8.15919e-16	Nppb	natriuretic peptide type B [Source:MGI Symbol;Acc:MGI:97368]
ENSMUSG00000030017	1.92185	5.16579e-15	Reg3g	regenerating islet-derived 3 gamma [Source:MGI Symbol;Acc:MGI:109406]
ENSMUSG00000106106	-2.00272	1.06385e-13	CT010467.1
ENSMUSG00000096768	1.56513	7.28054e-13	Gm47283	predicted gene, 47283 [Source:MGI Symbol;Acc:MGI:6096131]
ENSMUSG00000023041	-2.15977	2.94032e-12	Krt6b	keratin 6B [Source:MGI Symbol;Acc:MGI:1333768]
ENSMUSG00000006179	-3.32451	3.59258e-12	Prss16	protease, serine 16 (thymus) [Source:MGI Symbol;Acc:MGI:1859181]
ENSMUSG00000058354	-1.44712	7.36917e-12	Krt6a	keratin 6A [Source:MGI Symbol;Acc:MGI:1100845]
ENSMUSG00000095562	1.86733	9.0944e-09	Gm21887	predicted gene, 21887 [Source:MGI Symbol;Acc:MGI:5434051]
ENSMUSG00000001494	2.14065	5.55707e-07	Sost	sclerostin [Source:MGI Symbol;Acc:MGI:1921749]
ENSMUSG00000076583	-3.01096	9.19054e-07	Igkv8-24	immunoglobulin kappa chain variable 8-24 [Source:MGI Symbol;Acc:MGI:4947958]
ENSMUSG00000064329	-10	1.54149e-06	Scn1a	sodium channel, voltage-gated, type I, alpha [Source:MGI Symbol;Acc:MGI:98246]
ENSMUSG00000096108	-2.2696	1.54149e-06	Ighv11-2	immunoglobulin heavy variable V11-2 [Source:MGI Symbol;Acc:MGI:4947968]
ENSMUSG00000057003	-1.55691	5.06714e-06	Myh4	myosin, heavy polypeptide 4, skeletal muscle [Source:MGI Symbol;Acc:MGI:1339713]
ENSMUSG00000072423	-10	4.4023e-05	Psmb11	proteasome (prosome, macropain) subunit, beta type, 11 [Source:MGI Symbol;Acc:MGI:1921152]
ENSMUSG00000035557	-3.02346	4.47848e-05	Krt17	keratin 17 [Source:MGI Symbol;Acc:MGI:96691]
ENSMUSG00000030278	-1.15854	0.00011806	Cidec	cell death-inducing DFFA-like effector c [Source:MGI Symbol;Acc:MGI:95585]
ENSMUSG00000076617	-1.05225	0.00011806	Ighm	immunoglobulin heavy constant mu [Source:MGI Symbol;Acc:MGI:96448]
ENSMUSG00000092837	-3.81576	0.000119555	Rpph1	ribonuclease P RNA component H1 [Source:MGI Symbol;Acc:MGI:1934664]
ENSMUSG00000030954	-3.66168	0.00012345	Gp2	glycoprotein 2 (zymogen granule membrane) [Source:MGI Symbol;Acc:MGI:1914383]
ENSMUSG00000094345	-1.69492	0.00012581	Igkv14-126	immunoglobulin kappa variable 14-126 [Source:MGI Symbol;Acc:MGI:3643131]
ENSMUSG00000027485	1.09549	0.000131395	Bpifb1	BPI fold containing family B, member 1 [Source:MGI Symbol;Acc:MGI:2137431]
ENSMUSG00000035202	-0.880274	0.000237051	Lars2	leucyl-tRNA synthetase, mitochondrial [Source:MGI Symbol;Acc:MGI:2142973]
ENSMUSG00000000983	-5.95689	0.000315545	Wfdc18	WAP four-disulfide core domain 18 [Source:MGI Symbol;Acc:MGI:107506]
ENSMUSG00000076609	-1.09992	0.000339305	Igkc	immunoglobulin kappa constant [Source:MGI Symbol;Acc:MGI:96495]
ENSMUSG00000066108	0.906742	0.00160255	Muc5b	mucin 5, subtype B, tracheobronchial [Source:MGI Symbol;Acc:MGI:1921430]
ENSMUSG00000022868	-1.9864	0.00215039	Ahsg	alpha-2-HS-glycoprotein [Source:MGI Symbol;Acc:MGI:107189]
ENSMUSG00000058207	-1.44218	0.00215039	Serpina3k	serine (or cysteine) peptidase inhibitor, clade A, member 3K [Source:MGI Symbol;Acc:MGI:98377]
ENSMUSG00000012428	-0.960841	0.00295029	Steap4	STEAP family member 4 [Source:MGI Symbol;Acc:MGI:1923560]
ENSMUSG00000012705	-1.15484	0.00339325	Retn	resistin [Source:MGI Symbol;Acc:MGI:1888506]
ENSMUSG00000076569	-3.03824	0.00339325	Igkv5-39	immunoglobulin kappa variable 5-39 [Source:MGI Symbol;Acc:MGI:2686255]
ENSMUSG00000031980	-1.04598	0.00380923	Agt	angiotensinogen (serpin peptidase inhibitor, clade A, member 8) [Source:MGI Symbol;Acc:MGI:87963]
ENSMUSG00000044006	-2.10759	0.00477532	Cilp2	cartilage intermediate layer protein 2 [Source:MGI Symbol;Acc:MGI:1915959]
ENSMUSG00000038583	-1.04546	0.0052504	Pln	phospholamban [Source:MGI Symbol;Acc:MGI:97622]
ENSMUSG00000032690	-1.36522	0.00599383	Oas2	2'-5' oligoadenylate synthetase 2 [Source:MGI Symbol;Acc:MGI:2180852]
ENSMUSG00000023078	-0.918915	0.00705803	Cxcl13	chemokine (C-X-C motif) ligand 13 [Source:MGI Symbol;Acc:MGI:1888499]
ENSMUSG00000019122	-0.875519	0.00766385	Ccl9	chemokine (C-C motif) ligand 9 [Source:MGI Symbol;Acc:MGI:104533]
ENSMUSG00000053977	-2.73399	0.00785997	Cd8a	CD8 antigen, alpha chain [Source:MGI Symbol;Acc:MGI:88346]
ENSMUSG00000063779	-2.19851	0.00874172	Chil4	chitinase-like 4 [Source:MGI Symbol;Acc:MGI:1341098]
ENSMUSG00000053797	-2.52935	0.0103766	Krt16	keratin 16 [Source:MGI Symbol;Acc:MGI:96690]
ENSMUSG00000079017	-0.899553	0.0110116	Ifi27l2a	interferon, alpha-inducible protein 27 like 2A [Source:MGI Symbol;Acc:MGI:1924183]
ENSMUSG00000076541	-4.1993	0.0146242	Igkv4-79	immunoglobulin kappa variable 4-79 [Source:MGI Symbol;Acc:MGI:2685040]
ENSMUSG00000072844	2.17083	0.0147627	G530011O06Rik	RIKEN cDNA G530011O06 gene [Source:MGI Symbol;Acc:MGI:3603513]
ENSMUSG00000018893	-0.821197	0.0163228	Mb	myoglobin [Source:MGI Symbol;Acc:MGI:96922]
ENSMUSG00000023034	0.686969	0.0163228	Nr4a1	nuclear receptor subfamily 4, group A, member 1 [Source:MGI Symbol;Acc:MGI:1352454]
ENSMUSG00000008136	-1.06785	0.0172322	Fhl2	four and a half LIM domains 2 [Source:MGI Symbol;Acc:MGI:1338762]
ENSMUSG00000015854	-1.42832	0.0172322	Cd5l	CD5 antigen-like [Source:MGI Symbol;Acc:MGI:1334419]
ENSMUSG00000018924	-0.94359	0.017904	Alox15	arachidonate 15-lipoxygenase [Source:MGI Symbol;Acc:MGI:87997]
ENSMUSG00000079654	0.925206	0.0184171	Prrt4	proline-rich transmembrane protein 4 [Source:MGI Symbol;Acc:MGI:2141677]
ENSMUSG00000043165	0.833077	0.0193227	Lor	loricrin [Source:MGI Symbol;Acc:MGI:96816]
ENSMUSG00000073601	1.53694	0.0203698	Serpinb3c	serine (or cysteine) peptidase inhibitor, clade B, member 3C [Source:MGI Symbol;Acc:MGI:1277952]
ENSMUSG00000031698	-1.03354	0.020963	Mylk3	myosin light chain kinase 3 [Source:MGI Symbol;Acc:MGI:2443063]
ENSMUSG00000049404	-1.05219	0.022854	Rarres1	retinoic acid receptor responder (tazarotene induced) 1 [Source:MGI Symbol;Acc:MGI:1924461]
ENSMUSG00000017607	-1.24094	0.0238589	Tns4	tensin 4 [Source:MGI Symbol;Acc:MGI:2144377]
ENSMUSG00000025479	-1.04861	0.0300823	Cyp2e1	cytochrome P450, family 2, subfamily e, polypeptide 1 [Source:MGI Symbol;Acc:MGI:88607]
ENSMUSG00000076523	-1.90413	0.0300941	Igkv15-103	immunoglobulin kappa chain variable 15-103 [Source:MGI Symbol;Acc:MGI:96513]
ENSMUSG00000020889	0.741868	0.0313602	Nr1d1	nuclear receptor subfamily 1, group D, member 1 [Source:MGI Symbol;Acc:MGI:2444210]
ENSMUSG00000024027	0.891759	0.0351433	Glp1r	glucagon-like peptide 1 receptor [Source:MGI Symbol;Acc:MGI:99571]
ENSMUSG00000086481	-2.30097	0.0380143	Gm11707	predicted gene 11707 [Source:MGI Symbol;Acc:MGI:3651836]
ENSMUSG00000097815	-0.705764	0.038911	Gm26809	predicted gene, 26809 [Source:MGI Symbol;Acc:MGI:5477303]
ENSMUSG00000076564	-3.38342	0.0411721	Igkv12-46	immunoglobulin kappa variable 12-46 [Source:MGI Symbol;Acc:MGI:4439773]
