# Supplementary material for: Epidermal growth factor receptor signaling governs the host inflammatory response to invasive aspergillosis
Source: mBio. 2024 Oct 30;15(12):e02671-24. doi: 10.1128/mbio.02671-24 (PMC11633379; doi:10.1128/mbio.02671-24)
Supplement: Table S2 — Differentially expressed host genes 4 days postinfection. [file mbio.02671-24-s0003.xlsx]

## Sheet: EFUNG_P04.Host_Mouse.de_genes.u
Supplementary Table 2. Differentially expressed host genes 4 days post infection (FDR <0.05)
Values represent log (base 2) fold change of infection/ uninfected.
Ensemble Gene ID #	LFC	FDR	Gene Symbol	Annotation Notes
ENSMUSG00000030017	3.69981	5.21751e-151	Reg3g	regenerating islet-derived 3 gamma [Source:MGI Symbol;Acc:MGI:109406]
ENSMUSG00000061100	3.39718	1.83871e-142	Retnla	resistin like alpha [Source:MGI Symbol;Acc:MGI:1888504]
ENSMUSG00000057003	3.26422	2.04771e-100	Myh4	myosin, heavy polypeptide 4, skeletal muscle [Source:MGI Symbol;Acc:MGI:1339713]
ENSMUSG00000040026	2.38127	3.10105e-67	Saa3	serum amyloid A 3 [Source:MGI Symbol;Acc:MGI:98223]
ENSMUSG00000027485	2.40725	1.63757e-64	Bpifb1	BPI fold containing family B, member 1 [Source:MGI Symbol;Acc:MGI:2137431]
ENSMUSG00000043165	-1.7864	2.45351e-43	Lor	loricrin [Source:MGI Symbol;Acc:MGI:96816]
ENSMUSG00000027401	-1.52794	2.33357e-38	Tgm3	transglutaminase 3, E polypeptide [Source:MGI Symbol;Acc:MGI:98732]
ENSMUSG00000050463	-1.60102	2.03853e-37	Krt78	keratin 78 [Source:MGI Symbol;Acc:MGI:1917529]
ENSMUSG00000026413	-1.5836	1.17071e-36	Pkp1	plakophilin 1 [Source:MGI Symbol;Acc:MGI:1328359]
ENSMUSG00000068885	-1.5291	1.04838e-35	Lce3f	late cornified envelope 3F [Source:MGI Symbol;Acc:MGI:1916770]
ENSMUSG00000044594	-1.41595	5.69258e-34	Serpinb3a	serine (or cysteine) peptidase inhibitor, clade B (ovalbumin), member 3A [Source:MGI Symbol;Acc:MGI:3573933]
ENSMUSG00000033765	-1.41978	1.53013e-33	Calm4	calmodulin 4 [Source:MGI Symbol;Acc:MGI:1931464]
ENSMUSG00000054325	-1.57325	1.6501e-33	Lce3a	late cornified envelope 3A [Source:MGI Symbol;Acc:MGI:3645650]
ENSMUSG00000027913	-1.45737	2.04339e-33	Crct1	cysteine-rich C-terminal 1 [Source:MGI Symbol;Acc:MGI:1921425]
ENSMUSG00000033508	-1.4133	6.0361e-33	Asprv1	aspartic peptidase, retroviral-like 1 [Source:MGI Symbol;Acc:MGI:1915105]
ENSMUSG00000017697	-1.38354	8.95687e-33	Ada	adenosine deaminase [Source:MGI Symbol;Acc:MGI:87916]
ENSMUSG00000066108	1.5466	1.56734e-31	Muc5b	mucin 5, subtype B, tracheobronchial [Source:MGI Symbol;Acc:MGI:1921430]
ENSMUSG00000041984	-1.41251	5.41978e-31	Rptn	repetin [Source:MGI Symbol;Acc:MGI:1099055]
ENSMUSG00000045539	-1.35042	1.11035e-30	Sprr3	small proline-rich protein 3 [Source:MGI Symbol;Acc:MGI:1330237]
ENSMUSG00000045475	-1.44288	1.22992e-29	Lce3c	late cornified envelope 3C [Source:MGI Symbol;Acc:MGI:2135932]
ENSMUSG00000044322	-1.52671	3.41923e-29	Dsc1	desmocollin 1 [Source:MGI Symbol;Acc:MGI:109173]
ENSMUSG00000059956	-1.32848	1.10863e-28	Serpinb12	serine (or cysteine) peptidase inhibitor, clade B (ovalbumin), member 12 [Source:MGI Symbol;Acc:MGI:1919119]
ENSMUSG00000061527	-1.3792	1.95022e-28	Krt5	keratin 5 [Source:MGI Symbol;Acc:MGI:96702]
ENSMUSG00000090877	1.59951	3.6123e-28	Hspa1b	heat shock protein 1B [Source:MGI Symbol;Acc:MGI:99517]
ENSMUSG00000063130	-1.371	5.29496e-28	Calml3	calmodulin-like 3 [Source:MGI Symbol;Acc:MGI:1917655]
ENSMUSG00000042031	-1.49213	6.24296e-28	Lce3b	late cornified envelope 3B [Source:MGI Symbol;Acc:MGI:1913594]
ENSMUSG00000041991	-1.48348	1.00785e-27	Hrnr	hornerin [Source:MGI Symbol;Acc:MGI:3046938]
ENSMUSG00000059668	-1.58162	2.3053e-27	Krt4	keratin 4 [Source:MGI Symbol;Acc:MGI:96701]
ENSMUSG00000057609	-1.70517	5.70381e-27	Lce1a1	late cornified envelope 1A1 [Source:MGI Symbol;Acc:MGI:1914377]
ENSMUSG00000061928	-1.59057	9.06207e-27	Dsg1b	desmoglein 1 beta [Source:MGI Symbol;Acc:MGI:2664357]
ENSMUSG00000032807	-1.62817	1.41074e-26	Alox12b	arachidonate 12-lipoxygenase, 12R type [Source:MGI Symbol;Acc:MGI:1274782]
ENSMUSG00000063651	-1.43564	2.86811e-26	Cnfn	cornifelin [Source:MGI Symbol;Acc:MGI:1919633]
ENSMUSG00000059832	-1.58803	3.15979e-26	Kprp	keratinocyte expressed, proline-rich [Source:MGI Symbol;Acc:MGI:1920981]
ENSMUSG00000074433	-1.44354	1.0645e-24	Lce3e	late cornified envelope 3E [Source:MGI Symbol;Acc:MGI:1916764]
ENSMUSG00000073601	-1.72211	1.26804e-24	Serpinb3c	serine (or cysteine) peptidase inhibitor, clade B, member 3C [Source:MGI Symbol;Acc:MGI:1277952]
ENSMUSG00000044041	-1.51574	1.59441e-24	Krt13	keratin 13 [Source:MGI Symbol;Acc:MGI:101925]
ENSMUSG00000074199	-1.23928	1.6463e-24	Krtdap	keratinocyte differentiation associated protein [Source:MGI Symbol;Acc:MGI:1928282]
ENSMUSG00000055561	-1.34839	4.99626e-24	Spink5	serine peptidase inhibitor, Kazal type 5 [Source:MGI Symbol;Acc:MGI:1919682]
ENSMUSG00000025431	-1.5546	7.3104e-24	Crisp1	cysteine-rich secretory protein 1 [Source:MGI Symbol;Acc:MGI:102553]
ENSMUSG00000069441	-1.41179	1.25627e-23	Dsg1a	desmoglein 1 alpha [Source:MGI Symbol;Acc:MGI:94930]
ENSMUSG00000030484	-1.48109	3.07052e-23	Lypd5	Ly6/Plaur domain containing 5 [Source:MGI Symbol;Acc:MGI:1924192]
ENSMUSG00000043430	-1.412	3.2612e-23	Psapl1	prosaposin-like 1 [Source:MGI Symbol;Acc:MGI:1924193]
ENSMUSG00000053522	-1.29524	4.67671e-23	Lgals7	lectin, galactose binding, soluble 7 [Source:MGI Symbol;Acc:MGI:1316742]
ENSMUSG00000031757	-1.39324	3.31558e-22	Mt4	metallothionein 4 [Source:MGI Symbol;Acc:MGI:99692]
ENSMUSG00000039070	-1.54192	3.79726e-22	Cpa4	carboxypeptidase A4 [Source:MGI Symbol;Acc:MGI:1919041]
ENSMUSG00000034634	-1.35315	3.85948e-22	Ly6d	lymphocyte antigen 6 complex, locus D [Source:MGI Symbol;Acc:MGI:96881]
ENSMUSG00000001131	1.57873	6.10693e-22	Timp1	tissue inhibitor of metalloproteinase 1 [Source:MGI Symbol;Acc:MGI:98752]
ENSMUSG00000055775	-1.24281	1.44797e-21	Myh8	myosin, heavy polypeptide 8, skeletal muscle, perinatal [Source:MGI Symbol;Acc:MGI:1339712]
ENSMUSG00000017204	-1.44725	1.76722e-21	Gsdma	gasdermin A [Source:MGI Symbol;Acc:MGI:1889509]
ENSMUSG00000032496	1.13278	5.36003e-21	Ltf	lactotransferrin [Source:MGI Symbol;Acc:MGI:96837]
ENSMUSG00000032281	-1.41605	6.47764e-21	Acsbg1	acyl-CoA synthetase bubblegum family member 1 [Source:MGI Symbol;Acc:MGI:2385656]
ENSMUSG00000071858	-1.27766	1.6736e-20	Gm94	predicted gene 94 [Source:MGI Symbol;Acc:MGI:2684940]
ENSMUSG00000038242	-1.62686	3.34341e-20	Aox4	aldehyde oxidase 4 [Source:MGI Symbol;Acc:MGI:1919122]
ENSMUSG00000044737	-1.58367	3.63248e-20	Klk14	kallikrein related-peptidase 14 [Source:MGI Symbol;Acc:MGI:2447564]
ENSMUSG00000036731	-1.48612	4.97033e-20	Cysrt1	cysteine rich tail 1 [Source:MGI Symbol;Acc:MGI:1915109]
ENSMUSG00000039518	-1.56075	8.18304e-20	Cdsn	corneodesmosin [Source:MGI Symbol;Acc:MGI:3505689]
ENSMUSG00000091971	1.55206	1.5269e-19	Hspa1a	heat shock protein 1A [Source:MGI Symbol;Acc:MGI:96244]
ENSMUSG00000027398	2.43954	1.5821e-19	Il1b	interleukin 1 beta [Source:MGI Symbol;Acc:MGI:96543]
ENSMUSG00000022871	-1.23864	4.36141e-19	Fetub	fetuin beta [Source:MGI Symbol;Acc:MGI:1890221]
ENSMUSG00000060962	-1.0809	5.77931e-19	Dmkn	dermokine [Source:MGI Symbol;Acc:MGI:1920962]
ENSMUSG00000059741	-1.20193	6.3289e-19	Myl3	myosin, light polypeptide 3 [Source:MGI Symbol;Acc:MGI:97268]
ENSMUSG00000090356	-1.45423	1.19404e-18	Teddm3	transmembrane epididymal family member 3 [Source:MGI Symbol;Acc:MGI:1913811]
ENSMUSG00000026983	-1.51674	2.25063e-18	Il1f5	interleukin 1 family, member 5 (delta) [Source:MGI Symbol;Acc:MGI:1859325]
ENSMUSG00000074156	-1.49923	3.03606e-18	Ces1h	carboxylesterase 1H [Source:MGI Symbol;Acc:MGI:1922954]
ENSMUSG00000030693	-1.27311	6.48377e-18	Klk10	kallikrein related-peptidase 10 [Source:MGI Symbol;Acc:MGI:1916790]
ENSMUSG00000028148	-1.31211	1.05841e-17	Them5	thioesterase superfamily member 5 [Source:MGI Symbol;Acc:MGI:1913448]
ENSMUSG00000043472	-1.73522	1.43766e-17	Lce3d	late cornified envelope 3D [Source:MGI Symbol;Acc:MGI:3642919]
ENSMUSG00000057454	-1.44009	3.31386e-17	Lypd3	Ly6/Plaur domain containing 3 [Source:MGI Symbol;Acc:MGI:1919684]
ENSMUSG00000045545	-1.15153	5.44833e-17	Krt14	keratin 14 [Source:MGI Symbol;Acc:MGI:96688]
ENSMUSG00000092586	-1.42351	5.61373e-17	Ly6g6c	lymphocyte antigen 6 complex, locus G6C [Source:MGI Symbol;Acc:MGI:2148930]
ENSMUSG00000027919	-1.67164	6.5939e-17	Lce1g	late cornified envelope 1G [Source:MGI Symbol;Acc:MGI:1913445]
ENSMUSG00000050296	-1.39055	1.27693e-16	Abca12	ATP-binding cassette, sub-family A (ABC1), member 12 [Source:MGI Symbol;Acc:MGI:2676312]
ENSMUSG00000020892	-1.24387	2.66294e-16	Aloxe3	arachidonate lipoxygenase 3 [Source:MGI Symbol;Acc:MGI:1345140]
ENSMUSG00000026450	-1.4998	3.54893e-16	Chit1	chitinase 1 (chitotriosidase) [Source:MGI Symbol;Acc:MGI:1919134]
ENSMUSG00000056078	-1.47427	1.37005e-15	Lipm	lipase, family member M [Source:MGI Symbol;Acc:MGI:1926003]
ENSMUSG00000059230	-1.19753	1.42302e-15	Defb4	defensin beta 4 [Source:MGI Symbol;Acc:MGI:1927667]
ENSMUSG00000049593	-1.63975	1.42374e-15	Lce1h	late cornified envelope 1H [Source:MGI Symbol;Acc:MGI:1914968]
ENSMUSG00000029380	1.89075	1.67232e-15	Cxcl1	chemokine (C-X-C motif) ligand 1 [Source:MGI Symbol;Acc:MGI:108068]
ENSMUSG00000042124	-1.65333	2.18015e-15	Lce1f	late cornified envelope 1F [Source:MGI Symbol;Acc:MGI:1915078]
ENSMUSG00000032262	-1.26544	2.59563e-15	Elovl4	elongation of very long chain fatty acids (FEN1/Elo2, SUR4/Elo3, yeast)-like 4 [Source:MGI Symbol;Acc:MGI:1933331]
ENSMUSG00000059898	-1.31747	2.7441e-15	Dsc3	desmocollin 3 [Source:MGI Symbol;Acc:MGI:1194993]
ENSMUSG00000006403	2.20905	5.43037e-15	Adamts4	a disintegrin-like and metallopeptidase (reprolysin type) with thrombospondin type 1 motif, 4 [Source:MGI Symbol;Acc:MGI:1339949]
ENSMUSG00000042092	-1.46101	1.11996e-14	Lce1c	late cornified envelope 1C [Source:MGI Symbol;Acc:MGI:1920969]
ENSMUSG00000024331	-1.0994	1.33194e-14	Dsc2	desmocollin 2 [Source:MGI Symbol;Acc:MGI:103221]
ENSMUSG00000068889	-1.80027	2.23746e-14	Lce1e	late cornified envelope 1E [Source:MGI Symbol;Acc:MGI:1915944]
ENSMUSG00000069808	-0.948466	2.4253e-14	Fam57a	family with sequence similarity 57, member A [Source:MGI Symbol;Acc:MGI:2151840]
ENSMUSG00000037145	4.08034	2.42828e-14	2210407C18Rik	RIKEN cDNA 2210407C18 gene [Source:MGI Symbol;Acc:MGI:1925604]
ENSMUSG00000043461	-1.29327	2.81203e-14	Sptssb	serine palmitoyltransferase, small subunit B [Source:MGI Symbol;Acc:MGI:1913433]
ENSMUSG00000067006	-1.19698	3.91641e-14	Serpinb5	serine (or cysteine) peptidase inhibitor, clade B, member 5 [Source:MGI Symbol;Acc:MGI:109579]
ENSMUSG00000029368	-2.75424	4.10065e-14	Alb	albumin [Source:MGI Symbol;Acc:MGI:87991]
ENSMUSG00000031372	-1.4479	4.10065e-14	Trex2	three prime repair exonuclease 2 [Source:MGI Symbol;Acc:MGI:1346343]
ENSMUSG00000017002	-0.94393	4.12646e-14	Slpi	secretory leukocyte peptidase inhibitor [Source:MGI Symbol;Acc:MGI:109297]
ENSMUSG00000061540	2.67543	4.34346e-14	Orm2	orosomucoid 2 [Source:MGI Symbol;Acc:MGI:97444]
ENSMUSG00000068887	-1.74455	7.67066e-14	Lce1j	late cornified envelope 1J [Source:MGI Symbol;Acc:MGI:3702532]
ENSMUSG00000021506	-1.46908	7.89208e-14	Pitx1	paired-like homeodomain transcription factor 1 [Source:MGI Symbol;Acc:MGI:107374]
ENSMUSG00000026327	-1.23276	1.41621e-13	Serpinb11	serine (or cysteine) peptidase inhibitor, clade B (ovalbumin), member 11 [Source:MGI Symbol;Acc:MGI:1914207]
ENSMUSG00000021565	-1.42979	2.28574e-13	Slc6a19	solute carrier family 6 (neurotransmitter transporter), member 19 [Source:MGI Symbol;Acc:MGI:1921588]
ENSMUSG00000048455	-1.53224	2.48884e-13	Sprr1b	small proline-rich protein 1B [Source:MGI Symbol;Acc:MGI:106659]
ENSMUSG00000047517	1.92997	2.67259e-13	Dmbt1	deleted in malignant brain tumors 1 [Source:MGI Symbol;Acc:MGI:106210]
ENSMUSG00000043681	-1.48513	2.8302e-13	Fam25c	family with sequence similarity 25, member C [Source:MGI Symbol;Acc:MGI:1916384]
ENSMUSG00000068888	-1.63989	3.07595e-13	Lce1i	late cornified envelope 1I [Source:MGI Symbol;Acc:MGI:1923835]
ENSMUSG00000103243	-1.32652	8.872e-13	Lce1d	late cornified envelope 1D [Source:MGI Symbol;Acc:MGI:1916861]
ENSMUSG00000047586	-1.62328	9.1764e-13	Nccrp1	non-specific cytotoxic cell receptor protein 1 homolog (zebrafish) [Source:MGI Symbol;Acc:MGI:2685009]
ENSMUSG00000052212	1.1223	9.26409e-13	Cd177	CD177 antigen [Source:MGI Symbol;Acc:MGI:1916141]
ENSMUSG00000058354	-1.31266	9.86095e-13	Krt6a	keratin 6A [Source:MGI Symbol;Acc:MGI:1100845]
ENSMUSG00000019761	-1.31402	1.81056e-12	Krt10	keratin 10 [Source:MGI Symbol;Acc:MGI:96685]
ENSMUSG00000019102	-0.873914	3.04446e-12	Aldh3a1	aldehyde dehydrogenase family 3, subfamily A1 [Source:MGI Symbol;Acc:MGI:1353451]
ENSMUSG00000074489	-1.36223	4.06343e-12	Bglap3	bone gamma-carboxyglutamate protein 3 [Source:MGI Symbol;Acc:MGI:88155]
ENSMUSG00000056632	-1.23596	4.11401e-12	Dsg3	desmoglein 3 [Source:MGI Symbol;Acc:MGI:99499]
ENSMUSG00000057465	3.66631	4.28641e-12	Saa2	serum amyloid A 2 [Source:MGI Symbol;Acc:MGI:98222]
ENSMUSG00000095870	-1.60408	6.16976e-12	Lce1k	late cornified envelope 1K [Source:MGI Symbol;Acc:MGI:3702534]
ENSMUSG00000041782	-1.10619	6.43729e-12	Lad1	ladinin [Source:MGI Symbol;Acc:MGI:109343]
ENSMUSG00000046056	-0.968709	7.77834e-12	Sbsn	suprabasin [Source:MGI Symbol;Acc:MGI:2446326]
ENSMUSG00000073602	-1.55399	8.98218e-12	Serpinb3b	serine (or cysteine) peptidase inhibitor, clade B (ovalbumin), member 3B [Source:MGI Symbol;Acc:MGI:2683293]
ENSMUSG00000046748	-1.26289	9.23334e-12	Tmem45a2	transmembrane protein 45A2 [Source:MGI Symbol;Acc:MGI:1916707]
ENSMUSG00000042306	-0.889443	1.06554e-11	S100a14	S100 calcium binding protein A14 [Source:MGI Symbol;Acc:MGI:1913416]
ENSMUSG00000075217	-1.258	1.16542e-11	4833423E24Rik	RIKEN cDNA 4833423E24 gene [Source:MGI Symbol;Acc:MGI:2687041]
ENSMUSG00000040154	-1.36411	1.27872e-11	Wfdc5	WAP four-disulfide core domain 5 [Source:MGI Symbol;Acc:MGI:2384800]
ENSMUSG00000062826	-1.31846	1.36894e-11	Ces2f	carboxylesterase 2F [Source:MGI Symbol;Acc:MGI:1919153]
ENSMUSG00000026985	-1.38292	2.00837e-11	Il1f8	interleukin 1 family, member 8 [Source:MGI Symbol;Acc:MGI:1916927]
ENSMUSG00000021922	0.864672	2.92221e-11	Itih4	inter alpha-trypsin inhibitor, heavy chain 4 [Source:MGI Symbol;Acc:MGI:109536]
ENSMUSG00000047281	-0.955682	2.92221e-11	Sfn	stratifin [Source:MGI Symbol;Acc:MGI:1891831]
ENSMUSG00000005355	-1.50662	3.02222e-11	Casp14	caspase 14 [Source:MGI Symbol;Acc:MGI:1335092]
ENSMUSG00000037188	-1.24744	3.65323e-11	Grhl3	grainyhead like transcription factor 3 [Source:MGI Symbol;Acc:MGI:2655333]
ENSMUSG00000079025	-1.65893	3.71613e-11	Gsdmc	gasdermin C [Source:MGI Symbol;Acc:MGI:1933176]
ENSMUSG00000034282	-0.887498	3.75431e-11	Evpl	envoplakin [Source:MGI Symbol;Acc:MGI:107507]
ENSMUSG00000019851	-0.823094	3.86675e-11	Perp	PERP, TP53 apoptosis effector [Source:MGI Symbol;Acc:MGI:1929938]
ENSMUSG00000020581	2.13039	3.91198e-11	Agr2	anterior gradient 2 [Source:MGI Symbol;Acc:MGI:1344405]
ENSMUSG00000000031	-0.814188	4.02287e-11	H19	H19, imprinted maternally expressed transcript [Source:MGI Symbol;Acc:MGI:95891]
ENSMUSG00000030433	-1.16382	4.02287e-11	Sbk2	SH3-binding domain kinase family, member 2 [Source:MGI Symbol;Acc:MGI:2685925]
ENSMUSG00000060621	-1.48302	4.04099e-11	Nkpd1	NTPase, KAP family P-loop domain containing 1 [Source:MGI Symbol;Acc:MGI:1916797]
ENSMUSG00000054146	-0.924042	8.91065e-11	Krt15	keratin 15 [Source:MGI Symbol;Acc:MGI:96689]
ENSMUSG00000032373	-1.25434	9.94109e-11	Car12	carbonic anhydrase 12 [Source:MGI Symbol;Acc:MGI:1923709]
ENSMUSG00000030607	1.73375	1.76927e-10	Acan	aggrecan [Source:MGI Symbol;Acc:MGI:99602]
ENSMUSG00000056035	-10	1.82518e-10	Cyp3a11	cytochrome P450, family 3, subfamily a, polypeptide 11 [Source:MGI Symbol;Acc:MGI:88609]
ENSMUSG00000050359	-1.22475	2.173e-10	Sprr1a	small proline-rich protein 1A [Source:MGI Symbol;Acc:MGI:106660]
ENSMUSG00000074280	-0.831237	2.35329e-10	Gm6166	predicted gene 6166 [Source:MGI Symbol;Acc:MGI:3645893]
ENSMUSG00000025746	4.10002	3.17411e-10	Il6	interleukin 6 [Source:MGI Symbol;Acc:MGI:96559]
ENSMUSG00000038295	-1.24835	4.25031e-10	Atg9b	autophagy related 9B [Source:MGI Symbol;Acc:MGI:2685420]
ENSMUSG00000046352	-1.03121	5.02292e-10	Gjb2	gap junction protein, beta 2 [Source:MGI Symbol;Acc:MGI:95720]
ENSMUSG00000005413	-0.764339	5.21339e-10	Hmox1	heme oxygenase 1 [Source:MGI Symbol;Acc:MGI:96163]
ENSMUSG00000069917	-0.814447	5.31973e-10	Hba-a2	hemoglobin alpha, adult chain 2 [Source:MGI Symbol;Acc:MGI:96016]
ENSMUSG00000070719	-1.48317	6.45438e-10	Pla2g4d	phospholipase A2, group IVD [Source:MGI Symbol;Acc:MGI:1925640]
ENSMUSG00000047230	1.7208	6.97076e-10	Cldn2	claudin 2 [Source:MGI Symbol;Acc:MGI:1276110]
ENSMUSG00000028435	-1.03125	1.12047e-09	Aqp3	aquaporin 3 [Source:MGI Symbol;Acc:MGI:1333777]
ENSMUSG00000068893	-1.66198	1.35137e-09	Sprr2a2	small proline-rich protein 2A2 [Source:MGI Symbol;Acc:MGI:3845026]
ENSMUSG00000059908	-10	1.36019e-09	Mug1	murinoglobulin 1 [Source:MGI Symbol;Acc:MGI:99837]
ENSMUSG00000056328	-0.776066	1.75908e-09	Myh1	myosin, heavy polypeptide 1, skeletal muscle, adult [Source:MGI Symbol;Acc:MGI:1339711]
ENSMUSG00000026984	-1.17688	1.79482e-09	Il1f6	interleukin 1 family, member 6 [Source:MGI Symbol;Acc:MGI:1859324]
ENSMUSG00000033268	-1.43515	2.3732e-09	Duox1	dual oxidase 1 [Source:MGI Symbol;Acc:MGI:2139422]
ENSMUSG00000046523	-1.43467	2.4309e-09	Kctd4	potassium channel tetramerisation domain containing 4 [Source:MGI Symbol;Acc:MGI:1914766]
ENSMUSG00000028786	-1.25043	2.56052e-09	Tmem54	transmembrane protein 54 [Source:MGI Symbol;Acc:MGI:1913510]
ENSMUSG00000026822	0.766151	2.59153e-09	Lcn2	lipocalin 2 [Source:MGI Symbol;Acc:MGI:96757]
ENSMUSG00000004885	-1.13813	2.74787e-09	Crabp2	cellular retinoic acid binding protein II [Source:MGI Symbol;Acc:MGI:88491]
ENSMUSG00000060600	-0.747211	3.31019e-09	Eno3	enolase 3, beta muscle [Source:MGI Symbol;Acc:MGI:95395]
ENSMUSG00000028749	-1.66264	3.36842e-09	Pla2g2f	phospholipase A2, group IIF [Source:MGI Symbol;Acc:MGI:1349661]
ENSMUSG00000029371	2.15194	3.36842e-09	Cxcl5	chemokine (C-X-C motif) ligand 5 [Source:MGI Symbol;Acc:MGI:1096868]
ENSMUSG00000031844	-1.40204	4.01085e-09	Hsd17b2	hydroxysteroid (17-beta) dehydrogenase 2 [Source:MGI Symbol;Acc:MGI:1096386]
ENSMUSG00000018862	-1.30266	4.47818e-09	Otop3	otopetrin 3 [Source:MGI Symbol;Acc:MGI:1916852]
ENSMUSG00000023078	0.868352	4.58166e-09	Cxcl13	chemokine (C-X-C motif) ligand 13 [Source:MGI Symbol;Acc:MGI:1888499]
ENSMUSG00000035105	-0.917783	5.3082e-09	Egln3	egl-9 family hypoxia-inducible factor 3 [Source:MGI Symbol;Acc:MGI:1932288]
ENSMUSG00000046971	-0.928003	6.6676e-09	Pla2g4f	phospholipase A2, group IVF [Source:MGI Symbol;Acc:MGI:2685493]
ENSMUSG00000045019	-1.61938	6.80521e-09	Acer1	alkaline ceramidase 1 [Source:MGI Symbol;Acc:MGI:2181962]
ENSMUSG00000069372	-1.00847	6.80521e-09	Ctxn3	cortexin 3 [Source:MGI Symbol;Acc:MGI:3642816]
ENSMUSG00000006574	-1.57386	8.21172e-09	Slc4a1	solute carrier family 4 (anion exchanger), member 1 [Source:MGI Symbol;Acc:MGI:109393]
ENSMUSG00000062713	-1.14034	8.7661e-09	Sim2	single-minded family bHLH transcription factor 2 [Source:MGI Symbol;Acc:MGI:98307]
ENSMUSG00000027533	-0.80573	8.84773e-09	Fabp5	fatty acid binding protein 5, epidermal [Source:MGI Symbol;Acc:MGI:101790]
ENSMUSG00000050211	-0.972428	1.33248e-08	Pla2g4e	phospholipase A2, group IVE [Source:MGI Symbol;Acc:MGI:1919144]
ENSMUSG00000059900	-1.0927	1.33248e-08	Tmem40	transmembrane protein 40 [Source:MGI Symbol;Acc:MGI:2137870]
ENSMUSG00000001497	-1.09054	1.40282e-08	Pax9	paired box 9 [Source:MGI Symbol;Acc:MGI:97493]
ENSMUSG00000071019	-1.41819	1.4353e-08	Sdr16c6	short chain dehydrogenase/reductase family 16C, member 6 [Source:MGI Symbol;Acc:MGI:2685269]
ENSMUSG00000012428	0.752144	1.62903e-08	Steap4	STEAP family member 4 [Source:MGI Symbol;Acc:MGI:1923560]
ENSMUSG00000011632	-1.53554	1.71402e-08	Pinlyp	phospholipase A2 inhibitor and LY6/PLAUR domain containing [Source:MGI Symbol;Acc:MGI:3615324]
ENSMUSG00000038354	-1.26184	1.75288e-08	Ankrd35	ankyrin repeat domain 35 [Source:MGI Symbol;Acc:MGI:2442590]
ENSMUSG00000032013	-0.85006	1.8204e-08	Trim29	tripartite motif-containing 29 [Source:MGI Symbol;Acc:MGI:1919419]
ENSMUSG00000039269	-1.33359	1.97831e-08	2300002M23Rik	RIKEN cDNA 2300002M23 gene [Source:MGI Symbol;Acc:MGI:1916792]
ENSMUSG00000022650	4.42755	2.04868e-08	Retnlb	resistin like beta [Source:MGI Symbol;Acc:MGI:1888505]
ENSMUSG00000030510	-1.01686	2.58787e-08	Cers3	ceramide synthase 3 [Source:MGI Symbol;Acc:MGI:2681008]
ENSMUSG00000020411	-1.21649	2.95441e-08	Nipal4	NIPA-like domain containing 4 [Source:MGI Symbol;Acc:MGI:2444671]
ENSMUSG00000048721	-1.31053	2.98174e-08	Fndc9	fibronectin type III domain containing 9 [Source:MGI Symbol;Acc:MGI:2443410]
ENSMUSG00000031972	-0.722435	3.19255e-08	Acta1	actin, alpha 1, skeletal muscle [Source:MGI Symbol;Acc:MGI:87902]
ENSMUSG00000054046	-1.00881	3.8238e-08	Klk13	kallikrein related-peptidase 13 [Source:MGI Symbol;Acc:MGI:3615275]
ENSMUSG00000068890	-1.75888	3.91077e-08	Lce1a2	late cornified envelope 1A2 [Source:MGI Symbol;Acc:MGI:1920972]
ENSMUSG00000025064	-1.01667	4.42964e-08	Col17a1	collagen, type XVII, alpha 1 [Source:MGI Symbol;Acc:MGI:88450]
ENSMUSG00000035373	2.01835	4.42964e-08	Ccl7	chemokine (C-C motif) ligand 7 [Source:MGI Symbol;Acc:MGI:99512]
ENSMUSG00000055301	-0.796555	4.76439e-08	Adh7	alcohol dehydrogenase 7 (class IV), mu or sigma polypeptide [Source:MGI Symbol;Acc:MGI:87926]
ENSMUSG00000044103	-0.998085	5.85176e-08	Il1f9	interleukin 1 family, member 9 [Source:MGI Symbol;Acc:MGI:2449929]
ENSMUSG00000073125	1.63954	1.03071e-07	Xlr3b	X-linked lymphocyte-regulated 3B [Source:MGI Symbol;Acc:MGI:109505]
ENSMUSG00000029322	1.23566	1.15586e-07	Plac8	placenta-specific 8 [Source:MGI Symbol;Acc:MGI:2445289]
ENSMUSG00000027513	0.632661	1.17315e-07	Pck1	phosphoenolpyruvate carboxykinase 1, cytosolic [Source:MGI Symbol;Acc:MGI:97501]
ENSMUSG00000050808	-1.38363	1.223e-07	Muc15	mucin 15 [Source:MGI Symbol;Acc:MGI:2442110]
ENSMUSG00000061259	-1.29077	1.22842e-07	Tmprss11d	transmembrane protease, serine 11d [Source:MGI Symbol;Acc:MGI:2385221]
ENSMUSG00000085272	-0.796033	1.496e-07	Sbk3	SH3 domain binding kinase family, member 3 [Source:MGI Symbol;Acc:MGI:2685924]
ENSMUSG00000027376	-1.02783	1.53224e-07	Prom2	prominin 2 [Source:MGI Symbol;Acc:MGI:2138997]
ENSMUSG00000033967	-1.00764	1.54796e-07	Rnf225	ring finger protein 225 [Source:MGI Symbol;Acc:MGI:1924198]
ENSMUSG00000021091	0.723018	1.59679e-07	Serpina3n	serine (or cysteine) peptidase inhibitor, clade A, member 3N [Source:MGI Symbol;Acc:MGI:105045]
ENSMUSG00000052305	-0.777166	1.72288e-07	Hbb-bs	hemoglobin, beta adult s chain [Source:MGI Symbol;Acc:MGI:5474852]
ENSMUSG00000091376	-1.4073	1.87153e-07	Aadacl2	arylacetamide deacetylase like 2 [Source:MGI Symbol;Acc:MGI:3646333]
ENSMUSG00000043613	0.835517	2.25501e-07	Mmp3	matrix metallopeptidase 3 [Source:MGI Symbol;Acc:MGI:97010]
ENSMUSG00000075296	-0.920635	2.33125e-07	Aldh3b2	aldehyde dehydrogenase 3 family, member B2 [Source:MGI Symbol;Acc:MGI:2147613]
ENSMUSG00000024846	-1.31877	2.37066e-07	Cst6	cystatin E/M [Source:MGI Symbol;Acc:MGI:1920970]
ENSMUSG00000058427	2.06785	2.42562e-07	Cxcl2	chemokine (C-X-C motif) ligand 2 [Source:MGI Symbol;Acc:MGI:1340094]
ENSMUSG00000098021	-1.25557	3.10922e-07	Gm9522	predicted gene 9522 [Source:MGI Symbol;Acc:MGI:3779931]
ENSMUSG00000049598	-1.22634	4.22998e-07	Vsig8	V-set and immunoglobulin domain containing 8 [Source:MGI Symbol;Acc:MGI:3642995]
ENSMUSG00000030672	-0.627795	4.24759e-07	Mylpf	myosin light chain, phosphorylatable, fast skeletal muscle [Source:MGI Symbol;Acc:MGI:97273]
ENSMUSG00000074115	1.93971	4.81759e-07	Saa1	serum amyloid A 1 [Source:MGI Symbol;Acc:MGI:98221]
ENSMUSG00000023064	0.861271	4.98631e-07	Sncg	synuclein, gamma [Source:MGI Symbol;Acc:MGI:1298397]
ENSMUSG00000030713	-1.45822	5.7547e-07	Klk7	kallikrein related-peptidase 7 (chymotryptic, stratum corneum) [Source:MGI Symbol;Acc:MGI:1346336]
ENSMUSG00000097768	-1.09262	5.98642e-07	2310043M15Rik	RIKEN cDNA 2310043M15 gene [Source:MGI Symbol;Acc:MGI:1919180]
ENSMUSG00000003665	1.25987	5.98876e-07	Has1	hyaluronan synthase 1 [Source:MGI Symbol;Acc:MGI:106590]
ENSMUSG00000067616	-0.902831	6.15916e-07	Klk11	kallikrein related-peptidase 11 [Source:MGI Symbol;Acc:MGI:1929977]
ENSMUSG00000063767	-1.04984	6.26575e-07	S100a7a	S100 calcium binding protein A7A [Source:MGI Symbol;Acc:MGI:2687194]
ENSMUSG00000024136	-0.95075	6.50008e-07	Dnase1l2	deoxyribonuclease 1-like 2 [Source:MGI Symbol;Acc:MGI:1913955]
ENSMUSG00000069919	-0.721337	7.05348e-07	Hba-a1	hemoglobin alpha, adult chain 1 [Source:MGI Symbol;Acc:MGI:96015]
ENSMUSG00000075307	-0.651612	7.6687e-07	Klhl41	kelch-like 41 [Source:MGI Symbol;Acc:MGI:2683854]
ENSMUSG00000106143	-1.5905	7.68377e-07	Gm43735	predicted gene 43735 [Source:MGI Symbol;Acc:MGI:5663872]
ENSMUSG00000030399	-0.585422	8.24241e-07	Ckm	creatine kinase, muscle [Source:MGI Symbol;Acc:MGI:88413]
ENSMUSG00000035385	1.33075	8.32408e-07	Ccl2	chemokine (C-C motif) ligand 2 [Source:MGI Symbol;Acc:MGI:98259]
ENSMUSG00000043419	-1.01375	8.32408e-07	Chd3os	chromodomain helicase DNA binding protein 3, opposite strand [Source:MGI Symbol;Acc:MGI:1915359]
ENSMUSG00000022878	0.643933	8.48592e-07	Adipoq	adiponectin, C1Q and collagen domain containing [Source:MGI Symbol;Acc:MGI:106675]
ENSMUSG00000031258	-1.24112	8.59445e-07	Xkrx	X-linked Kx blood group related, X-linked [Source:MGI Symbol;Acc:MGI:3584011]
ENSMUSG00000079138	2.92877	9.66606e-07	Gm8818	predicted pseudogene 8818 [Source:MGI Symbol;Acc:MGI:3645903]
ENSMUSG00000026043	0.662813	1.0231e-06	Col3a1	collagen, type III, alpha 1 [Source:MGI Symbol;Acc:MGI:88453]
ENSMUSG00000039196	0.781163	1.2489e-06	Orm1	orosomucoid 1 [Source:MGI Symbol;Acc:MGI:97443]
ENSMUSG00000027832	1.74977	1.28408e-06	Ptx3	pentraxin related gene [Source:MGI Symbol;Acc:MGI:104641]
ENSMUSG00000032640	0.75203	1.34798e-06	Chsy1	chondroitin sulfate synthase 1 [Source:MGI Symbol;Acc:MGI:2681120]
ENSMUSG00000049709	-0.903499	1.46895e-06	Nlrp10	NLR family, pyrin domain containing 10 [Source:MGI Symbol;Acc:MGI:2444084]
ENSMUSG00000038020	-0.852274	1.51487e-06	Rapgefl1	Rap guanine nucleotide exchange factor (GEF)-like 1 [Source:MGI Symbol;Acc:MGI:3611446]
ENSMUSG00000023041	-1.4429	1.61832e-06	Krt6b	keratin 6B [Source:MGI Symbol;Acc:MGI:1333768]
ENSMUSG00000012705	0.828714	1.91138e-06	Retn	resistin [Source:MGI Symbol;Acc:MGI:1888506]
ENSMUSG00000019853	-1.04026	1.91138e-06	Hebp2	heme binding protein 2 [Source:MGI Symbol;Acc:MGI:1860084]
ENSMUSG00000037469	-1.46469	1.95751e-06	Acp7	acid phosphatase 7, tartrate resistant [Source:MGI Symbol;Acc:MGI:2142121]
ENSMUSG00000026085	-1.42576	2.12002e-06	Lyg1	lysozyme G-like 1 [Source:MGI Symbol;Acc:MGI:1916791]
ENSMUSG00000092557	10	2.13105e-06	Gm8696	predicted gene 8696 [Source:MGI Symbol;Acc:MGI:3642963]
ENSMUSG00000032033	-0.946464	2.47866e-06	Barx2	BarH-like homeobox 2 [Source:MGI Symbol;Acc:MGI:109617]
ENSMUSG00000074445	-1.23209	2.47866e-06	Sprr2a3	small proline-rich protein 2A3 [Source:MGI Symbol;Acc:MGI:3845028]
ENSMUSG00000061126	-0.975451	2.66482e-06	Cyp4f39	cytochrome P450, family 4, subfamily f, polypeptide 39 [Source:MGI Symbol;Acc:MGI:2445210]
ENSMUSG00000074647	-1.73459	2.66482e-06	Fam83c	family with sequence similarity 83, member C [Source:MGI Symbol;Acc:MGI:1918655]
ENSMUSG00000090314	-1.26395	2.66482e-06	2310050C09Rik	RIKEN cDNA 2310050C09 gene [Source:MGI Symbol;Acc:MGI:1913783]
ENSMUSG00000030650	1.08563	2.78542e-06	Tmc5	transmembrane channel-like gene family 5 [Source:MGI Symbol;Acc:MGI:1921674]
ENSMUSG00000022382	-0.925965	3.363e-06	Wnt7b	wingless-type MMTV integration site family, member 7B [Source:MGI Symbol;Acc:MGI:98962]
ENSMUSG00000028386	-1.42691	3.44417e-06	Slc46a2	solute carrier family 46, member 2 [Source:MGI Symbol;Acc:MGI:1353616]
ENSMUSG00000028378	-0.64299	4.07761e-06	Ptgr1	prostaglandin reductase 1 [Source:MGI Symbol;Acc:MGI:1914353]
ENSMUSG00000079620	0.746626	4.13282e-06	Muc4	mucin 4 [Source:MGI Symbol;Acc:MGI:2153525]
ENSMUSG00000034362	-1.33686	4.20337e-06	Csta1	cystatin A1 [Source:MGI Symbol;Acc:MGI:3524930]
ENSMUSG00000051431	-1.30424	4.207e-06	Gpr87	G protein-coupled receptor 87 [Source:MGI Symbol;Acc:MGI:1934133]
ENSMUSG00000032643	-0.842579	4.36339e-06	Fhl3	four and a half LIM domains 3 [Source:MGI Symbol;Acc:MGI:1341092]
ENSMUSG00000022510	-0.884427	4.49575e-06	Trp63	transformation related protein 63 [Source:MGI Symbol;Acc:MGI:1330810]
ENSMUSG00000038670	-0.569045	4.53791e-06	Mybpc2	myosin binding protein C, fast-type [Source:MGI Symbol;Acc:MGI:1336170]
ENSMUSG00000061780	0.660172	4.54388e-06	Cfd	complement factor D (adipsin) [Source:MGI Symbol;Acc:MGI:87931]
ENSMUSG00000078144	-1.48506	4.63001e-06	Capns2	calpain, small subunit 2 [Source:MGI Symbol;Acc:MGI:1916793]
ENSMUSG00000040694	-0.673144	4.82363e-06	Apobec2	apolipoprotein B mRNA editing enzyme, catalytic polypeptide 2 [Source:MGI Symbol;Acc:MGI:1343178]
ENSMUSG00000034648	-0.9811	4.85738e-06	Lrrn1	leucine rich repeat protein 1, neuronal [Source:MGI Symbol;Acc:MGI:106038]
ENSMUSG00000034579	-1.04923	5.09407e-06	Pla2g3	phospholipase A2, group III [Source:MGI Symbol;Acc:MGI:2444945]
ENSMUSG00000038067	2.88813	5.09663e-06	Csf3	colony stimulating factor 3 (granulocyte) [Source:MGI Symbol;Acc:MGI:1339751]
ENSMUSG00000050201	-1.71572	5.48021e-06	Otop2	otopetrin 2 [Source:MGI Symbol;Acc:MGI:2388365]
ENSMUSG00000053113	0.673508	5.82001e-06	Socs3	suppressor of cytokine signaling 3 [Source:MGI Symbol;Acc:MGI:1201791]
ENSMUSG00000019866	-0.673461	5.85945e-06	Crybg1	crystallin beta-gamma domain containing 1 [Source:MGI Symbol;Acc:MGI:109544]
ENSMUSG00000044359	-1.3781	7.1536e-06	P2ry4	pyrimidinergic receptor P2Y, G-protein coupled, 4 [Source:MGI Symbol;Acc:MGI:1926594]
ENSMUSG00000026407	-0.649141	7.45014e-06	Cacna1s	calcium channel, voltage-dependent, L type, alpha 1S subunit [Source:MGI Symbol;Acc:MGI:88294]
ENSMUSG00000053025	-1.30928	7.9141e-06	Sv2b	synaptic vesicle glycoprotein 2 b [Source:MGI Symbol;Acc:MGI:1927338]
ENSMUSG00000025270	-0.719204	8.20926e-06	Alas2	aminolevulinic acid synthase 2, erythroid [Source:MGI Symbol;Acc:MGI:87990]
ENSMUSG00000046676	-1.25517	8.3725e-06	Lce1l	late cornified envelope 1L [Source:MGI Symbol;Acc:MGI:1920980]
ENSMUSG00000090066	-0.907687	8.70723e-06	1110002E22Rik	RIKEN cDNA 1110002E22 gene [Source:MGI Symbol;Acc:MGI:1915066]
ENSMUSG00000027077	-0.750752	8.85225e-06	Smtnl1	smoothelin-like 1 [Source:MGI Symbol;Acc:MGI:1915928]
ENSMUSG00000022468	-0.773897	1.02595e-05	Endou	endonuclease, polyU-specific [Source:MGI Symbol;Acc:MGI:97746]
ENSMUSG00000103523	-1.7593	1.07191e-05	2210017I01Rik	RIKEN cDNA 2210017I01 gene [Source:MGI Symbol;Acc:MGI:3588251]
ENSMUSG00000078485	-0.751336	1.12436e-05	Plekhn1	pleckstrin homology domain containing, family N member 1 [Source:MGI Symbol;Acc:MGI:2387630]
ENSMUSG00000029361	-1.09919	1.14413e-05	Nos1	nitric oxide synthase 1, neuronal [Source:MGI Symbol;Acc:MGI:97360]
ENSMUSG00000068697	-0.598429	1.16855e-05	Myoz1	myozenin 1 [Source:MGI Symbol;Acc:MGI:1929471]
ENSMUSG00000024771	-1.1813	1.31652e-05	Lipk	lipase, family member K [Source:MGI Symbol;Acc:MGI:2679259]
ENSMUSG00000027559	0.622475	1.43364e-05	Car3	carbonic anhydrase 3 [Source:MGI Symbol;Acc:MGI:88270]
ENSMUSG00000096833	-2.80304	1.45722e-05	Igkv4-55	immunoglobulin kappa variable 4-55 [Source:MGI Symbol;Acc:MGI:2686370]
ENSMUSG00000037095	0.593964	1.50032e-05	Lrg1	leucine-rich alpha-2-glycoprotein 1 [Source:MGI Symbol;Acc:MGI:1924155]
ENSMUSG00000036960	-1.36901	1.59665e-05	Clca2	chloride channel accessory 2 [Source:MGI Symbol;Acc:MGI:2139758]
ENSMUSG00000032648	-0.566253	1.60494e-05	Pygm	muscle glycogen phosphorylase [Source:MGI Symbol;Acc:MGI:97830]
ENSMUSG00000030546	0.550422	1.61456e-05	Plin1	perilipin 1 [Source:MGI Symbol;Acc:MGI:1890505]
ENSMUSG00000046764	0.874002	1.91893e-05	A530053G22Rik	RIKEN cDNA A530053G22 gene [Source:MGI Symbol;Acc:MGI:2443347]
ENSMUSG00000049848	-1.29709	2.13073e-05	Ceacam19	carcinoembryonic antigen-related cell adhesion molecule 19 [Source:MGI Symbol;Acc:MGI:2443001]
ENSMUSG00000043782	-0.846487	2.28331e-05	Bicdl2	BICD family like cargo adaptor 2 [Source:MGI Symbol;Acc:MGI:2388267]
ENSMUSG00000076549	-1.82295	2.28331e-05	Igkv4-68	immunoglobulin kappa variable 4-68 [Source:MGI Symbol;Acc:MGI:2686265]
ENSMUSG00000022218	-0.748038	2.40544e-05	Tgm1	transglutaminase 1, K polypeptide [Source:MGI Symbol;Acc:MGI:98730]
ENSMUSG00000078926	2.24381	2.40544e-05	Cdc20b	cell division cycle 20B [Source:MGI Symbol;Acc:MGI:3644472]
ENSMUSG00000037577	-0.93875	2.49327e-05	Ephx3	epoxide hydrolase 3 [Source:MGI Symbol;Acc:MGI:1919182]
ENSMUSG00000062515	0.61797	2.54665e-05	Fabp4	fatty acid binding protein 4, adipocyte [Source:MGI Symbol;Acc:MGI:88038]
ENSMUSG00000031097	-0.492077	3.13831e-05	Tnni2	troponin I, skeletal, fast 2 [Source:MGI Symbol;Acc:MGI:105070]
ENSMUSG00000064057	0.582032	3.20372e-05	Scgb3a1	secretoglobin, family 3A, member 1 [Source:MGI Symbol;Acc:MGI:1915912]
ENSMUSG00000091523	0.652728	3.38982e-05	AU040972	expressed sequence AU040972 [Source:MGI Symbol;Acc:MGI:2144426]
ENSMUSG00000096001	-1.51895	3.80673e-05	2610528A11Rik	RIKEN cDNA 2610528A11 gene [Source:MGI Symbol;Acc:MGI:1917295]
ENSMUSG00000001510	-1.79017	4.25694e-05	Dlx3	distal-less homeobox 3 [Source:MGI Symbol;Acc:MGI:94903]
ENSMUSG00000039238	-0.850726	4.39506e-05	Zfp750	zinc finger protein 750 [Source:MGI Symbol;Acc:MGI:2442210]
ENSMUSG00000040127	-1.01468	5.0101e-05	Sdr9c7	4short chain dehydrogenase/reductase family 9C, member 7 [Source:MGI Symbol;Acc:MGI:1917311]
ENSMUSG00000102439	-2.25561	5.01907e-05	Flg	filaggrin [Source:MGI Symbol;Acc:MGI:95553]
ENSMUSG00000062345	-0.880914	5.0406e-05	Serpinb2	serine (or cysteine) peptidase inhibitor, clade B, member 2 [Source:MGI Symbol;Acc:MGI:97609]
ENSMUSG00000010825	-1.91839	5.07471e-05	Grid2ip	glutamate receptor, ionotropic, delta 2 (Grid2) interacting protein 1 [Source:MGI Symbol;Acc:MGI:2176213]
ENSMUSG00000032454	-1.19922	5.07471e-05	Rbp2	retinol binding protein 2, cellular [Source:MGI Symbol;Acc:MGI:97877]
ENSMUSG00000070604	-0.778781	5.20546e-05	Vsig10l	V-set and immunoglobulin domain containing 10 like [Source:MGI Symbol;Acc:MGI:1922940]
ENSMUSG00000047884	-1.15809	5.65952e-05	Klk9	kallikrein related-peptidase 9 [Source:MGI Symbol;Acc:MGI:1921082]
ENSMUSG00000020908	-1.63301	6.33226e-05	Myh3	myosin, heavy polypeptide 3, skeletal muscle, embryonic [Source:MGI Symbol;Acc:MGI:1339709]
ENSMUSG00000007122	-0.666354	6.45304e-05	Casq1	calsequestrin 1 [Source:MGI Symbol;Acc:MGI:1309468]
ENSMUSG00000031877	-0.589931	6.45304e-05	Ces2g	carboxylesterase 2G [Source:MGI Symbol;Acc:MGI:1919611]
ENSMUSG00000024512	-1.53305	6.61094e-05	Dynap	dynactin associated protein [Source:MGI Symbol;Acc:MGI:1922827]
ENSMUSG00000058260	-1.4605	7.22056e-05	Serpina9	serine (or cysteine) peptidase inhibitor, clade A (alpha-1 antiproteinase, antitrypsin), member 9 [Source:MGI Symbol;Acc:MGI:1919157]
ENSMUSG00000039462	1.67546	7.39282e-05	Col10a1	collagen, type X, alpha 1 [Source:MGI Symbol;Acc:MGI:88445]
ENSMUSG00000020722	-0.955753	7.51991e-05	Cacng1	calcium channel, voltage-dependent, gamma subunit 1 [Source:MGI Symbol;Acc:MGI:1206582]
ENSMUSG00000079017	0.637657	7.60495e-05	Ifi27l2a	interferon, alpha-inducible protein 27 like 2A [Source:MGI Symbol;Acc:MGI:1924183]
ENSMUSG00000026580	1.29551	7.84031e-05	Selp	selectin, platelet [Source:MGI Symbol;Acc:MGI:98280]
ENSMUSG00000037390	4.12438	7.90574e-05	Muc3	mucin 3, intestinal [Source:MGI Symbol;Acc:MGI:1203527]
ENSMUSG00000050108	-1.34066	8.28802e-05	Bpifc	BPI fold containing family C [Source:MGI Symbol;Acc:MGI:3026884]
ENSMUSG00000047228	0.583801	9.10221e-05	A2ml1	alpha-2-macroglobulin like 1 [Source:MGI Symbol;Acc:MGI:3039594]
ENSMUSG00000000204	0.626442	0.000100472	Slfn4	schlafen 4 [Source:MGI Symbol;Acc:MGI:1329010]
ENSMUSG00000031461	-0.563696	0.000120461	Myom2	myomesin 2 [Source:MGI Symbol;Acc:MGI:1328358]
ENSMUSG00000037129	-0.779563	0.000120926	Tmprss13	transmembrane protease, serine 13 [Source:MGI Symbol;Acc:MGI:2682935]
ENSMUSG00000054889	-0.549547	0.000122786	Dsp	desmoplakin [Source:MGI Symbol;Acc:MGI:109611]
ENSMUSG00000063779	-1.79708	0.000125015	Chil4	chitinase-like 4 [Source:MGI Symbol;Acc:MGI:1341098]
ENSMUSG00000036856	-0.744322	0.000138961	Wnt4	wingless-type MMTV integration site family, member 4 [Source:MGI Symbol;Acc:MGI:98957]
ENSMUSG00000023943	2.39721	0.00014383	Sult1c1	sulfotransferase family, cytosolic, 1C, member 1 [Source:MGI Symbol;Acc:MGI:102928]
ENSMUSG00000021614	0.616673	0.000147682	Vcan	versican [Source:MGI Symbol;Acc:MGI:102889]
ENSMUSG00000057836	2.35388	0.000165694	Xlr3a	X-linked lymphocyte-regulated 3A [Source:MGI Symbol;Acc:MGI:109506]
ENSMUSG00000026417	0.550349	0.000166971	Pigr	polymeric immunoglobulin receptor [Source:MGI Symbol;Acc:MGI:103080]
ENSMUSG00000030730	-0.423595	0.000169262	Atp2a1	ATPase, Ca++ transporting, cardiac muscle, fast twitch 1 [Source:MGI Symbol;Acc:MGI:105058]
ENSMUSG00000031312	-0.617743	0.000175056	Itgb1bp2	integrin beta 1 binding protein 2 [Source:MGI Symbol;Acc:MGI:1353420]
ENSMUSG00000048399	-1.32843	0.000197859	Tprg	transformation related protein 63 regulated [Source:MGI Symbol;Acc:MGI:1918588]
ENSMUSG00000017607	-1.02639	0.000214298	Tns4	tensin 4 [Source:MGI Symbol;Acc:MGI:2144377]
ENSMUSG00000020061	-0.477848	0.000270048	Mybpc1	myosin binding protein C, slow-type [Source:MGI Symbol;Acc:MGI:1336213]
ENSMUSG00000022491	2.87545	0.000270048	Glycam1	glycosylation dependent cell adhesion molecule 1 [Source:MGI Symbol;Acc:MGI:95759]
ENSMUSG00000061723	-0.430101	0.000270048	Tnnt3	troponin T3, skeletal, fast [Source:MGI Symbol;Acc:MGI:109550]
ENSMUSG00000026950	-0.450666	0.000284989	Neb	nebulin [Source:MGI Symbol;Acc:MGI:97292]
ENSMUSG00000033849	0.83505	0.000290058	B3galt2	UDP-Gal:betaGlcNAc beta 1,3-galactosyltransferase, polypeptide 2 [Source:MGI Symbol;Acc:MGI:1349461]
ENSMUSG00000067001	-1.19842	0.000297906	Serpinb7	serine (or cysteine) peptidase inhibitor, clade B, member 7 [Source:MGI Symbol;Acc:MGI:2151053]
ENSMUSG00000078964	-1.2309	0.000301092	Ces1b	carboxylesterase 1B [Source:MGI Symbol;Acc:MGI:3779470]
ENSMUSG00000030077	-0.696815	0.000320705	Chl1	cell adhesion molecule L1-like [Source:MGI Symbol;Acc:MGI:1098266]
ENSMUSG00000018893	-0.465452	0.000325956	Mb	myoglobin [Source:MGI Symbol;Acc:MGI:96922]
ENSMUSG00000074486	-2.88114	0.00035425	Bglap2	bone gamma-carboxyglutamate protein 2 [Source:MGI Symbol;Acc:MGI:88157]
ENSMUSG00000027224	-1.13097	0.00039799	Duoxa1	dual oxidase maturation factor 1 [Source:MGI Symbol;Acc:MGI:2384861]
ENSMUSG00000026418	-0.751932	0.000423541	Tnni1	troponin I, skeletal, slow 1 [Source:MGI Symbol;Acc:MGI:105073]
ENSMUSG00000055811	-1.12489	0.000423541	Cldn17	claudin 17 [Source:MGI Symbol;Acc:MGI:2652030]
ENSMUSG00000073208	2.91616	0.000467089	Speer4c	spermatogenesis associated glutamate (E)-rich protein 4C [Source:MGI Symbol;Acc:MGI:1914023]
ENSMUSG00000028860	-0.684753	0.000467744	Sytl1	synaptotagmin-like 1 [Source:MGI Symbol;Acc:MGI:1933365]
ENSMUSG00000030278	0.498392	0.000478934	Cidec	cell death-inducing DFFA-like effector c [Source:MGI Symbol;Acc:MGI:95585]
ENSMUSG00000034919	-0.805137	0.000478934	Ttc22	tetratricopeptide repeat domain 22 [Source:MGI Symbol;Acc:MGI:3045307]
ENSMUSG00000003271	-0.951297	0.000480646	Sult2b1	sulfotransferase family, cytosolic, 2B, member 1 [Source:MGI Symbol;Acc:MGI:1926342]
ENSMUSG00000103750	-2.96944	0.000499751	NA	NA
ENSMUSG00000030592	-0.405309	0.00056524	Ryr1	ryanodine receptor 1, skeletal muscle [Source:MGI Symbol;Acc:MGI:99659]
ENSMUSG00000035861	-1.39252	0.00056524	Tmprss11b	transmembrane protease, serine 11B [Source:MGI Symbol;Acc:MGI:2442893]
ENSMUSG00000095497	-2.10494	0.00057286	Igkv1-122	immunoglobulin kappa chain variable 1-122 [Source:MGI Symbol;Acc:MGI:4439722]
ENSMUSG00000074651	1.45313	0.000625501	Mcidas	multiciliate differentiation and DNA synthesis associated cell cycle protein [Source:MGI Symbol;Acc:MGI:3648807]
ENSMUSG00000065987	0.717541	0.000626497	Cd209b	CD209b antigen [Source:MGI Symbol;Acc:MGI:1916415]
ENSMUSG00000028427	0.721442	0.000635307	Aqp7	aquaporin 7 [Source:MGI Symbol;Acc:MGI:1314647]
ENSMUSG00000063975	0.884876	0.000661956	Slco1a5	solute carrier organic anion transporter family, member 1a5 [Source:MGI Symbol;Acc:MGI:1351865]
ENSMUSG00000022358	-0.501982	0.000670542	Fbxo32	F-box protein 32 [Source:MGI Symbol;Acc:MGI:1914981]
ENSMUSG00000098678	-1.14575	0.000670542	Mroh6	maestro heat-like repeat family member 6 [Source:MGI Symbol;Acc:MGI:5011755]
ENSMUSG00000039252	0.682136	0.000677019	Lgi2	leucine-rich repeat LGI family, member 2 [Source:MGI Symbol;Acc:MGI:2180196]
ENSMUSG00000030792	-1.13347	0.000750943	Dkkl1	dickkopf-like 1 [Source:MGI Symbol;Acc:MGI:1354963]
ENSMUSG00000072845	-1.04532	0.000750943	Tmprss11a	transmembrane protease, serine 11a [Source:MGI Symbol;Acc:MGI:2684853]
ENSMUSG00000032271	0.949619	0.000758537	Nnmt	nicotinamide N-methyltransferase [Source:MGI Symbol;Acc:MGI:1099443]
ENSMUSG00000004929	-0.553689	0.00081526	Thop1	thimet oligopeptidase 1 [Source:MGI Symbol;Acc:MGI:1354165]
ENSMUSG00000045776	-0.671407	0.000899755	Lrtm1	leucine-rich repeats and transmembrane domains 1 [Source:MGI Symbol;Acc:MGI:2442106]
ENSMUSG00000030155	-1.27749	0.000911063	Clec2e	C-type lectin domain family 2, member e [Source:MGI Symbol;Acc:MGI:3028921]
ENSMUSG00000076532	1.44768	0.000917974	Igkv4-91	immunoglobulin kappa chain variable 4-91 [Source:MGI Symbol;Acc:MGI:3642277]
ENSMUSG00000027912	-1.14009	0.000999092	Lce1m	late cornified envelope 1M [Source:MGI Symbol;Acc:MGI:1913453]
ENSMUSG00000040152	0.500912	0.000999092	Thbs1	thrombospondin 1 [Source:MGI Symbol;Acc:MGI:98737]
ENSMUSG00000064337	0.48978	0.00106607	mt-Rnr1	mitochondrially encoded 12S rRNA [Source:MGI Symbol;Acc:MGI:102493]
ENSMUSG00000042045	-0.514676	0.00117032	Sln	sarcolipin [Source:MGI Symbol;Acc:MGI:1913652]
ENSMUSG00000027923	-1.17483	0.00117034	Lce1b	late cornified envelope 1B [Source:MGI Symbol;Acc:MGI:1915970]
ENSMUSG00000015854	-0.424723	0.00117112	Cd5l	CD5 antigen-like [Source:MGI Symbol;Acc:MGI:1334419]
ENSMUSG00000016024	0.489523	0.00117459	Lbp	lipopolysaccharide binding protein [Source:MGI Symbol;Acc:MGI:1098776]
ENSMUSG00000036951	-1.43547	0.0011929	C130079G13Rik	RIKEN cDNA C130079G13 gene [Source:MGI Symbol;Acc:MGI:3028051]
ENSMUSG00000003863	-0.967567	0.00121715	Ppfia3	protein tyrosine phosphatase, receptor type, f polypeptide (PTPRF), interacting protein (liprin), alpha 3 [Source:MGI Symbol;Acc:MGI:1924037]
ENSMUSG00000074771	0.593726	0.00121715	Ankef1	ankyrin repeat and EF-hand domain containing 1 [Source:MGI Symbol;Acc:MGI:2441685]
ENSMUSG00000028017	-0.867639	0.00137438	Egf	epidermal growth factor [Source:MGI Symbol;Acc:MGI:95290]
ENSMUSG00000030142	0.80847	0.00143222	Clec4e	C-type lectin domain family 4, member e [Source:MGI Symbol;Acc:MGI:1861232]
ENSMUSG00000022040	0.50122	0.00143601	Ephx2	epoxide hydrolase 2, cytoplasmic [Source:MGI Symbol;Acc:MGI:99500]
ENSMUSG00000057280	-1.104	0.00144982	Musk	muscle, skeletal, receptor tyrosine kinase [Source:MGI Symbol;Acc:MGI:103581]
ENSMUSG00000007877	-0.43707	0.00155175	Tcap	titin-cap [Source:MGI Symbol;Acc:MGI:1330233]
ENSMUSG00000043029	-1.07455	0.00167537	Trpv3	transient receptor potential cation channel, subfamily V, member 3 [Source:MGI Symbol;Acc:MGI:2181407]
ENSMUSG00000029236	-1.4052	0.00168594	Nmu	neuromedin U [Source:MGI Symbol;Acc:MGI:1860476]
ENSMUSG00000039395	-0.721788	0.00171385	Mreg	melanoregulin [Source:MGI Symbol;Acc:MGI:2151839]
ENSMUSG00000050762	-1.10913	0.00175732	Prss27	protease, serine 27 [Source:MGI Symbol;Acc:MGI:2450123]
ENSMUSG00000039956	0.594588	0.00183135	Mrap	melanocortin 2 receptor accessory protein [Source:MGI Symbol;Acc:MGI:1924287]
ENSMUSG00000044430	-1.20902	0.00188563	Klk12	kallikrein related-peptidase 12 [Source:MGI Symbol;Acc:MGI:1916761]
ENSMUSG00000020216	-0.684569	0.00204058	Jsrp1	junctional sarcoplasmic reticulum protein 1 [Source:MGI Symbol;Acc:MGI:1916700]
ENSMUSG00000028655	0.862806	0.00208742	Mfsd2a	major facilitator superfamily domain containing 2A [Source:MGI Symbol;Acc:MGI:1923824]
ENSMUSG00000026442	1.13844	0.00216291	Nfasc	neurofascin [Source:MGI Symbol;Acc:MGI:104753]
ENSMUSG00000027484	-1.16997	0.00221845	Bpifa5	BPI fold containing family A, member 5 [Source:MGI Symbol;Acc:MGI:1914385]
ENSMUSG00000020656	-0.578195	0.00227092	Grhl1	grainyhead like transcription factor 1 [Source:MGI Symbol;Acc:MGI:2182540]
ENSMUSG00000023045	0.901032	0.00233069	Soat2	sterol O-acyltransferase 2 [Source:MGI Symbol;Acc:MGI:1332226]
ENSMUSG00000021123	-0.633905	0.00233531	Rdh12	retinol dehydrogenase 12 [Source:MGI Symbol;Acc:MGI:1925224]
ENSMUSG00000061462	-0.400478	0.0024888	Obscn	obscurin, cytoskeletal calmodulin and titin-interacting RhoGEF [Source:MGI Symbol;Acc:MGI:2681862]
ENSMUSG00000034308	-0.610456	0.00252548	Sdr42e1	short chain dehydrogenase/reductase family 42E, member 1 [Source:MGI Symbol;Acc:MGI:1921282]
ENSMUSG00000042244	-0.948351	0.0025459	Pglyrp3	peptidoglycan recognition protein 3 [Source:MGI Symbol;Acc:MGI:2685266]
ENSMUSG00000028464	-0.434273	0.00260323	Tpm2	tropomyosin 2, beta [Source:MGI Symbol;Acc:MGI:98810]
ENSMUSG00000025665	-0.84489	0.00265769	Rps6ka6	ribosomal protein S6 kinase polypeptide 6 [Source:MGI Symbol;Acc:MGI:1914321]
ENSMUSG00000054065	-0.533033	0.00268649	Pkp3	plakophilin 3 [Source:MGI Symbol;Acc:MGI:1891830]
ENSMUSG00000019913	-2.40517	0.00274608	Sim1	single-minded family bHLH transcription factor 1 [Source:MGI Symbol;Acc:MGI:98306]
ENSMUSG00000024471	-0.400428	0.0031025	Myot	myotilin [Source:MGI Symbol;Acc:MGI:1889800]
ENSMUSG00000079055	-1.05068	0.00333702	Slc8a3	solute carrier family 8 (sodium/calcium exchanger), member 3 [Source:MGI Symbol;Acc:MGI:107976]
ENSMUSG00000038751	-0.833774	0.00337363	Ptk6	PTK6 protein tyrosine kinase 6 [Source:MGI Symbol;Acc:MGI:99683]
ENSMUSG00000027514	1.0578	0.00339166	Zbp1	Z-DNA binding protein 1 [Source:MGI Symbol;Acc:MGI:1927449]
ENSMUSG00000037428	2.82967	0.00357768	Vgf	VGF nerve growth factor inducible [Source:MGI Symbol;Acc:MGI:1343180]
ENSMUSG00000027868	-0.660919	0.00364179	Tbx15	T-box 15 [Source:MGI Symbol;Acc:MGI:1277234]
ENSMUSG00000006457	-0.385025	0.00368583	Actn3	actinin alpha 3 [Source:MGI Symbol;Acc:MGI:99678]
ENSMUSG00000025355	0.507318	0.00374218	Mmp19	matrix metallopeptidase 19 [Source:MGI Symbol;Acc:MGI:1927899]
ENSMUSG00000027456	-0.683648	0.00378644	Sdcbp2	syndecan binding protein (syntenin) 2 [Source:MGI Symbol;Acc:MGI:2385156]
ENSMUSG00000030954	1.86538	0.00379261	Gp2	glycoprotein 2 (zymogen granule membrane) [Source:MGI Symbol;Acc:MGI:1914383]
ENSMUSG00000028364	0.553558	0.00416534	Tnc	tenascin C [Source:MGI Symbol;Acc:MGI:101922]
ENSMUSG00000023918	-1.38108	0.00423494	Adgrf4	adhesion G protein-coupled receptor F4 [Source:MGI Symbol;Acc:MGI:1925499]
ENSMUSG00000064023	-0.746274	0.00425365	Klk8	kallikrein related-peptidase 8 [Source:MGI Symbol;Acc:MGI:1343327]
ENSMUSG00000024810	0.468869	0.00430599	Il33	interleukin 33 [Source:MGI Symbol;Acc:MGI:1924375]
ENSMUSG00000030043	1.0071	0.00449141	Tacr1	tachykinin receptor 1 [Source:MGI Symbol;Acc:MGI:98475]
ENSMUSG00000032348	-0.456532	0.00456671	Gsta4	glutathione S-transferase, alpha 4 [Source:MGI Symbol;Acc:MGI:1309515]
ENSMUSG00000044951	-0.529555	0.0045977	Mylk4	myosin light chain kinase family, member 4 [Source:MGI Symbol;Acc:MGI:3643758]
ENSMUSG00000063713	10	0.0045977	Klk1b24	kallikrein 1-related peptidase b24 [Source:MGI Symbol;Acc:MGI:892021]
ENSMUSG00000074179	-2.04891	0.0045977	Gm10639	predicted gene 10639 [Source:MGI Symbol;Acc:MGI:3704339]
ENSMUSG00000020089	0.459776	0.00476651	Ppa1	pyrophosphatase (inorganic) 1 [Source:MGI Symbol;Acc:MGI:97831]
ENSMUSG00000029154	-1.09474	0.00478036	Cwh43	cell wall biogenesis 43 C-terminal homolog [Source:MGI Symbol;Acc:MGI:2444131]
ENSMUSG00000068220	0.467528	0.00483338	Lgals1	lectin, galactose binding, soluble 1 [Source:MGI Symbol;Acc:MGI:96777]
ENSMUSG00000038418	0.543556	0.0049032	Egr1	early growth response 1 [Source:MGI Symbol;Acc:MGI:95295]
ENSMUSG00000035352	1.67843	0.0049341	Ccl12	chemokine (C-C motif) ligand 12 [Source:MGI Symbol;Acc:MGI:108224]
ENSMUSG00000043286	-0.90018	0.00514627	Pnpla1	patatin-like phospholipase domain containing 1 [Source:MGI Symbol;Acc:MGI:3617850]
ENSMUSG00000024922	-0.68047	0.00551147	Ovol1	ovo like zinc finger 1 [Source:MGI Symbol;Acc:MGI:1330290]
ENSMUSG00000043122	0.555137	0.00553378	A530016L24Rik	RIKEN cDNA A530016L24 gene [Source:MGI Symbol;Acc:MGI:2443020]
ENSMUSG00000001027	-0.535847	0.00587423	Scn4a	sodium channel, voltage-gated, type IV, alpha [Source:MGI Symbol;Acc:MGI:98250]
ENSMUSG00000008601	-0.491932	0.00645694	Rab25	RAB25, member RAS oncogene family [Source:MGI Symbol;Acc:MGI:1858203]
ENSMUSG00000031634	0.50362	0.00649806	Ufsp2	UFM1-specific peptidase 2 [Source:MGI Symbol;Acc:MGI:1913679]
ENSMUSG00000019987	-0.601731	0.00657983	Arg1	arginase, liver [Source:MGI Symbol;Acc:MGI:88070]
ENSMUSG00000046490	-1.259	0.00657983	Rnf222	ring finger protein 222 [Source:MGI Symbol;Acc:MGI:2443227]
ENSMUSG00000024669	-1.4244	0.00674052	Cd5	CD5 antigen [Source:MGI Symbol;Acc:MGI:88340]
ENSMUSG00000060188	0.487542	0.00679431	Cxcl17	chemokine (C-X-C motif) ligand 17 [Source:MGI Symbol;Acc:MGI:2387642]
ENSMUSG00000071103	0.58581	0.00706008	1700029J07Rik	RIKEN cDNA 1700029J07 gene [Source:MGI Symbol;Acc:MGI:1916729]
ENSMUSG00000094478	-3.35755	0.00775681	Igkv3-3	immunoglobulin kappa variable 3-3 [Source:MGI Symbol;Acc:MGI:1330849]
ENSMUSG00000035834	-0.532069	0.00776257	Polr3g	polymerase (RNA) III (DNA directed) polypeptide G [Source:MGI Symbol;Acc:MGI:1914736]
ENSMUSG00000020963	0.713436	0.00799206	Tshr	thyroid stimulating hormone receptor [Source:MGI Symbol;Acc:MGI:98849]
ENSMUSG00000039457	-0.4389	0.00808804	Ppl	periplakin [Source:MGI Symbol;Acc:MGI:1194898]
ENSMUSG00000072720	-0.433205	0.00850466	Myo18b	myosin XVIIIb [Source:MGI Symbol;Acc:MGI:1921626]
ENSMUSG00000013936	1.24238	0.00880115	Myl2	myosin, light polypeptide 2, regulatory, cardiac, slow [Source:MGI Symbol;Acc:MGI:97272]
ENSMUSG00000020067	-0.504686	0.00882004	Mypn	myopalladin [Source:MGI Symbol;Acc:MGI:1916052]
ENSMUSG00000046186	-0.57402	0.00882004	Cd109	CD109 antigen [Source:MGI Symbol;Acc:MGI:2445221]
ENSMUSG00000048764	-1.04625	0.00884294	Tmprss11f	transmembrane protease, serine 11f [Source:MGI Symbol;Acc:MGI:2442348]
ENSMUSG00000022598	-2.28488	0.00888429	Psca	prostate stem cell antigen [Source:MGI Symbol;Acc:MGI:1919623]
ENSMUSG00000034607	-0.433023	0.00917657	Pof1b	premature ovarian failure 1B [Source:MGI Symbol;Acc:MGI:1916943]
ENSMUSG00000039891	-0.396065	0.00942042	Txlnb	taxilin beta [Source:MGI Symbol;Acc:MGI:2671945]
ENSMUSG00000021553	-0.818652	0.00945962	Slc28a3	solute carrier family 28 (sodium-coupled nucleoside transporter), member 3 [Source:MGI Symbol;Acc:MGI:2137361]
ENSMUSG00000070385	-0.572621	0.00954162	Ampd1	adenosine monophosphate deaminase 1 [Source:MGI Symbol;Acc:MGI:88015]
ENSMUSG00000028001	1.66057	0.00988853	Fga	fibrinogen alpha chain [Source:MGI Symbol;Acc:MGI:1316726]
ENSMUSG00000025991	-3.99373	0.0104324	Cps1	carbamoyl-phosphate synthetase 1 [Source:MGI Symbol;Acc:MGI:891996]
ENSMUSG00000041700	-1.59652	0.0106631	Lhfpl1	lipoma HMGIC fusion partner-like 1 [Source:MGI Symbol;Acc:MGI:1891214]
ENSMUSG00000044405	0.614102	0.010839	Adig	adipogenin [Source:MGI Symbol;Acc:MGI:2675492]
ENSMUSG00000108470	-1.53398	0.0109919	Gm4598	predicted gene 4598 [Source:MGI Symbol;Acc:MGI:3782781]
ENSMUSG00000075014	-1.67938	0.0110442	Gm10800	predicted gene 10800 [Source:MGI Symbol;Acc:MGI:3641657]
ENSMUSG00000031327	-0.544851	0.0113817	Chic1	cysteine-rich hydrophobic domain 1 [Source:MGI Symbol;Acc:MGI:1344694]
ENSMUSG00000054203	0.605087	0.0114253	Ifi205	interferon activated gene 205 [Source:MGI Symbol;Acc:MGI:101847]
ENSMUSG00000028039	-0.870164	0.0115887	Efna3	ephrin A3 [Source:MGI Symbol;Acc:MGI:106644]
ENSMUSG00000019122	0.510185	0.0117799	Ccl9	chemokine (C-C motif) ligand 9 [Source:MGI Symbol;Acc:MGI:104533]
ENSMUSG00000051747	-0.398293	0.0118066	Ttn	titin [Source:MGI Symbol;Acc:MGI:98864]
ENSMUSG00000031519	-0.56407	0.0119676	Asb5	ankyrin repeat and SOCs box-containing 5 [Source:MGI Symbol;Acc:MGI:1923544]
ENSMUSG00000051225	1.04119	0.0119817	Fam83a	family with sequence similarity 83, member A [Source:MGI Symbol;Acc:MGI:2447773]
ENSMUSG00000025993	-0.486742	0.0119976	Slc40a1	solute carrier family 40 (iron-regulated transporter), member 1 [Source:MGI Symbol;Acc:MGI:1315204]
ENSMUSG00000081683	-1.07875	0.0122009	Fzd10	frizzled class receptor 10 [Source:MGI Symbol;Acc:MGI:2136761]
ENSMUSG00000009185	1.27851	0.0128606	Ccl8	chemokine (C-C motif) ligand 8 [Source:MGI Symbol;Acc:MGI:101878]
ENSMUSG00000022094	0.428718	0.012894	Slc39a14	solute carrier family 39 (zinc transporter), member 14 [Source:MGI Symbol;Acc:MGI:2384851]
ENSMUSG00000075402	-2.45402	0.012894	Krt76	keratin 76 [Source:MGI Symbol;Acc:MGI:1924305]
ENSMUSG00000013766	-0.989337	0.0129167	Ly6g6e	lymphocyte antigen 6 complex, locus G6E [Source:MGI Symbol;Acc:MGI:1917524]
ENSMUSG00000031489	0.503011	0.0130405	Adrb3	adrenergic receptor, beta 3 [Source:MGI Symbol;Acc:MGI:87939]
ENSMUSG00000076258	0.396476	0.0131152	Gm23935	predicted gene, 23935 [Source:MGI Symbol;Acc:MGI:5453712]
ENSMUSG00000021061	-0.416806	0.0133766	Sptb	spectrin beta, erythrocytic [Source:MGI Symbol;Acc:MGI:98387]
ENSMUSG00000044244	-0.686445	0.013676	Il20rb	interleukin 20 receptor beta [Source:MGI Symbol;Acc:MGI:2143266]
ENSMUSG00000026166	1.52362	0.0137128	Ccl20	chemokine (C-C motif) ligand 20 [Source:MGI Symbol;Acc:MGI:1329031]
ENSMUSG00000039092	-0.653221	0.0137128	Sptlc3	serine palmitoyltransferase, long chain base subunit 3 [Source:MGI Symbol;Acc:MGI:2444678]
ENSMUSG00000044748	-1.18629	0.0138424	Defb1	defensin beta 1 [Source:MGI Symbol;Acc:MGI:1096878]
ENSMUSG00000025172	1.27079	0.0144292	Ankrd2	ankyrin repeat domain 2 (stretch responsive muscle) [Source:MGI Symbol;Acc:MGI:1861447]
ENSMUSG00000072214	-0.549499	0.0144894	2018-09-05	septin 5 [Source:MGI Symbol;Acc:MGI:1195461]
ENSMUSG00000024803	0.395177	0.0148548	Ankrd1	ankyrin repeat domain 1 (cardiac muscle) [Source:MGI Symbol;Acc:MGI:1097717]
ENSMUSG00000004098	0.387364	0.015072	Col5a3	collagen, type V, alpha 3 [Source:MGI Symbol;Acc:MGI:1858212]
ENSMUSG00000026208	-0.38849	0.0150822	Des	desmin [Source:MGI Symbol;Acc:MGI:94885]
ENSMUSG00000028640	-1.28566	0.0152545	Tfap2c	transcription factor AP-2, gamma [Source:MGI Symbol;Acc:MGI:106032]
ENSMUSG00000027887	-0.671424	0.0153374	Sypl2	synaptophysin-like 2 [Source:MGI Symbol;Acc:MGI:1328311]
ENSMUSG00000006411	-0.469451	0.0157725	Nectin4	nectin cell adhesion molecule 4 [Source:MGI Symbol;Acc:MGI:1918990]
ENSMUSG00000046354	-1.22973	0.0160918	Defb14	defensin beta 14 [Source:MGI Symbol;Acc:MGI:2675345]
ENSMUSG00000075605	-1.13594	0.0167116	Slurp2	secreted Ly6/Plaur domain containing 2 [Source:MGI Symbol;Acc:MGI:1916712]
ENSMUSG00000024049	-0.403053	0.0168051	Myom1	myomesin 1 [Source:MGI Symbol;Acc:MGI:1341430]
ENSMUSG00000004371	1.24199	0.0168672	Il11	interleukin 11 [Source:MGI Symbol;Acc:MGI:107613]
ENSMUSG00000028004	2.78757	0.0174916	Npy2r	neuropeptide Y receptor Y2 [Source:MGI Symbol;Acc:MGI:108418]
ENSMUSG00000051985	2.62197	0.017743	Igfn1	immunoglobulin-like and fibronectin type III domain containing 1 [Source:MGI Symbol;Acc:MGI:3045352]
ENSMUSG00000040471	-0.752233	0.0178349	Ggt6	gamma-glutamyltransferase 6 [Source:MGI Symbol;Acc:MGI:1918772]
ENSMUSG00000061947	1.79739	0.0178349	Serpina10	serine (or cysteine) peptidase inhibitor, clade A (alpha-1 antiproteinase, antitrypsin), member 10 [Source:MGI Symbol;Acc:MGI:2667725]
ENSMUSG00000047441	4.24467	0.0180189	Antxrl	anthrax toxin receptor-like [Source:MGI Symbol;Acc:MGI:1925726]
ENSMUSG00000041737	0.349846	0.0185265	Tmem45b	transmembrane protein 45b [Source:MGI Symbol;Acc:MGI:2384574]
ENSMUSG00000021340	-0.432375	0.0195388	Gpld1	glycosylphosphatidylinositol specific phospholipase D1 [Source:MGI Symbol;Acc:MGI:106604]
ENSMUSG00000051439	0.47816	0.0195388	Cd14	CD14 antigen [Source:MGI Symbol;Acc:MGI:88318]
ENSMUSG00000027470	-0.399414	0.0195719	Mylk2	myosin, light polypeptide kinase 2, skeletal muscle [Source:MGI Symbol;Acc:MGI:2139434]
ENSMUSG00000034394	0.835603	0.0211199	Lif	leukemia inhibitory factor [Source:MGI Symbol;Acc:MGI:96787]
ENSMUSG00000031698	-0.504186	0.022174	Mylk3	myosin light chain kinase 3 [Source:MGI Symbol;Acc:MGI:2443063]
ENSMUSG00000007682	0.487902	0.0223599	Dio2	deiodinase, iodothyronine, type II [Source:MGI Symbol;Acc:MGI:1338833]
ENSMUSG00000003469	-0.729595	0.022879	Phyhip	phytanoyl-CoA hydroxylase interacting protein [Source:MGI Symbol;Acc:MGI:1860417]
ENSMUSG00000021591	-0.423419	0.022879	Glrx	glutaredoxin [Source:MGI Symbol;Acc:MGI:2135625]
ENSMUSG00000056071	0.370078	0.0229428	S100a9	S100 calcium binding protein A9 (calgranulin B) [Source:MGI Symbol;Acc:MGI:1338947]
ENSMUSG00000031791	-0.365315	0.0240529	Tmem38a	transmembrane protein 38A [Source:MGI Symbol;Acc:MGI:1921416]
ENSMUSG00000027654	-0.876303	0.0240627	Fam83d	family with sequence similarity 83, member D [Source:MGI Symbol;Acc:MGI:1919128]
ENSMUSG00000021798	-0.404122	0.0241055	Ldb3	LIM domain binding 3 [Source:MGI Symbol;Acc:MGI:1344412]
ENSMUSG00000007097	-0.381714	0.0242375	Atp1a2	ATPase, Na+/K+ transporting, alpha 2 polypeptide [Source:MGI Symbol;Acc:MGI:88106]
ENSMUSG00000083805	-1.4512	0.0247848	Gm14848	predicted gene 14848 [Source:MGI Symbol;Acc:MGI:3801739]
ENSMUSG00000048040	0.428716	0.0261612	Arxes2	adipocyte-related X-chromosome expressed sequence 2 [Source:MGI Symbol;Acc:MGI:1924226]
ENSMUSG00000031762	0.384132	0.0269955	Mt2	metallothionein 2 [Source:MGI Symbol;Acc:MGI:97172]
ENSMUSG00000021359	-0.965401	0.0273527	Tfap2a	transcription factor AP-2, alpha [Source:MGI Symbol;Acc:MGI:104671]
ENSMUSG00000032278	-0.690525	0.0273527	Paqr5	progestin and adipoQ receptor family member V [Source:MGI Symbol;Acc:MGI:1921340]
ENSMUSG00000011008	0.978368	0.0277155	Mcoln2	mucolipin 2 [Source:MGI Symbol;Acc:MGI:1915529]
ENSMUSG00000095493	2.52981	0.0279877	A630023A22Rik	RIKEN cDNA A630023A22 gene [Source:MGI Symbol;Acc:MGI:2145657]
ENSMUSG00000029304	0.489545	0.0294404	Spp1	secreted phosphoprotein 1 [Source:MGI Symbol;Acc:MGI:98389]
ENSMUSG00000028115	-0.506465	0.0298359	Bnipl	BCL2/adenovirus E1B 19kD interacting protein like [Source:MGI Symbol;Acc:MGI:2384749]
ENSMUSG00000033196	0.623463	0.0298359	Myh2	myosin, heavy polypeptide 2, skeletal muscle, adult [Source:MGI Symbol;Acc:MGI:1339710]
ENSMUSG00000057933	-0.673504	0.0305393	Gsta2	glutathione S-transferase, alpha 2 (Yc2) [Source:MGI Symbol;Acc:MGI:95863]
ENSMUSG00000053550	-0.848012	0.0306382	Shisa7	shisa family member 7 [Source:MGI Symbol;Acc:MGI:3605641]
ENSMUSG00000067219	-0.562615	0.0307364	Nipal1	NIPA-like domain containing 1 [Source:MGI Symbol;Acc:MGI:1917951]
ENSMUSG00000067889	-0.462362	0.030885	Sptbn2	spectrin beta, non-erythrocytic 2 [Source:MGI Symbol;Acc:MGI:1313261]
ENSMUSG00000046623	-0.7864	0.0315907	Gjb4	gap junction protein, beta 4 [Source:MGI Symbol;Acc:MGI:95722]
ENSMUSG00000068428	0.583186	0.0317289	Gmnc	geminin coiled-coil domain containing [Source:MGI Symbol;Acc:MGI:2685452]
ENSMUSG00000099804	10	0.0317289	Gm28497	predicted gene 28497 [Source:MGI Symbol;Acc:MGI:5579203]
ENSMUSG00000025479	0.399885	0.0331136	Cyp2e1	cytochrome P450, family 2, subfamily e, polypeptide 1 [Source:MGI Symbol;Acc:MGI:88607]
ENSMUSG00000095079	-0.881404	0.0338716	Igha	immunoglobulin heavy constant alpha [Source:MGI Symbol;Acc:MGI:96444]
ENSMUSG00000027761	-1.25434	0.0351175	Aadac	arylacetamide deacetylase [Source:MGI Symbol;Acc:MGI:1915008]
ENSMUSG00000031765	0.380261	0.0351175	Mt1	metallothionein 1 [Source:MGI Symbol;Acc:MGI:97171]
ENSMUSG00000076939	-1.18783	0.0351175	Iglv3	immunoglobulin lambda variable 3 [Source:MGI Symbol;Acc:MGI:3645509]
ENSMUSG00000056999	-0.380998	0.0354098	Ide	insulin degrading enzyme [Source:MGI Symbol;Acc:MGI:96412]
ENSMUSG00000045763	0.65664	0.0354946	Basp1	brain abundant, membrane attached signal protein 1 [Source:MGI Symbol;Acc:MGI:1917600]
ENSMUSG00000001508	-0.566415	0.0357773	Sgca	sarcoglycan, alpha (dystrophin-associated glycoprotein) [Source:MGI Symbol;Acc:MGI:894698]
ENSMUSG00000008153	0.488737	0.0359644	Clstn3	calsyntenin 3 [Source:MGI Symbol;Acc:MGI:2178323]
ENSMUSG00000093812	1.33752	0.0360156	Gm5627	predicted gene 5627 [Source:MGI Symbol;Acc:MGI:3645308]
ENSMUSG00000001864	-0.528115	0.0373685	Aif1l	allograft 10lammatory factor 1-like [Source:MGI Symbol;Acc:MGI:1919598]
ENSMUSG00000032484	0.598598	0.039595	Ngp	neutrophilic granule protein [Source:MGI Symbol;Acc:MGI:105983]
ENSMUSG00000026989	-1.21683	0.0417618	Dapl1	death associated protein-like 1 [Source:MGI Symbol;Acc:MGI:1923997]
ENSMUSG00000020840	-0.388289	0.042578	Blmh	bleomycin hydrolase [Source:MGI Symbol;Acc:MGI:1345186]
ENSMUSG00000026560	-2.21911	0.042578	Fmo9	flavin containing monooxygenase 9 [Source:MGI Symbol;Acc:MGI:3606068]
ENSMUSG00000039648	-0.402989	0.0433446	Kyat1	kynurenine aminotransferase 1 [Source:MGI Symbol;Acc:MGI:1917516]
ENSMUSG00000085683	-2.35165	0.0439373	Tmem238l	transmembrane protein 238 like [Source:MGI Symbol;Acc:MGI:1918826]
ENSMUSG00000030218	0.370785	0.044136	Mgp	matrix Gla protein [Source:MGI Symbol;Acc:MGI:96976]
ENSMUSG00000054662	-0.556107	0.044136	Ano9	anoctamin 9 [Source:MGI Symbol;Acc:MGI:1918595]
ENSMUSG00000044827	0.698315	0.0443165	Tlr1	toll-like receptor 1 [Source:MGI Symbol;Acc:MGI:1341295]
ENSMUSG00000099906	-1.17374	0.0469546	Gm28653	predicted gene 28653 [Source:MGI Symbol;Acc:MGI:5579359]
ENSMUSG00000033065	-0.353436	0.0471895	Pfkm	phosphofructokinase, muscle [Source:MGI Symbol;Acc:MGI:97548]
ENSMUSG00000076615	1.17352	0.0475334	Ighg3	Immunoglobulin heavy constant gamma 3 [Source:MGI Symbol;Acc:MGI:2144790]
ENSMUSG00000029657	0.388756	0.0477745	Hsph1	heat shock 105kDa/110kDa protein 1 [Source:MGI Symbol;Acc:MGI:105053]
ENSMUSG00000015702	-0.424222	0.0484947	Anxa9	annexin A9 [Source:MGI Symbol;Acc:MGI:1923711]
ENSMUSG00000015787	-1.89605	0.0485128	Abo	ABO blood group (transferase A, alpha 1-3-N-acetylgalactosaminyltransferase, transferase B, alpha 1-3-galactosyltransferase) [Source:MGI Symbol;Acc:MGI:2135738]
ENSMUSG00000024972	0.452495	0.0489999	Lgals12	lectin, galactose binding, soluble 12 [Source:MGI Symbol;Acc:MGI:1929094]
ENSMUSG00000041347	0.90885	0.0491675	Bdkrb1	bradykinin receptor, beta 1 [Source:MGI Symbol;Acc:MGI:88144]
