# Supplementary material for: Epidermal growth factor receptor signaling governs the host inflammatory response to invasive aspergillosis
Source: mBio. 2024 Oct 30;15(12):e02671-24. doi: 10.1128/mbio.02671-24 (PMC11633379; doi:10.1128/mbio.02671-24)
Supplement: Table S3 — Differentially expressed host genes 6 days postinfection. [file mbio.02671-24-s0004.xlsx]

## Sheet: EFUNG_P04.Host_Mouse.de_genes.u
Supplementary Table 3. Differentially expressed host genes 6 days post infection (FDR <0.05)
Values represent log (base 2) fold change of infection/ uninfected.
Ensemble Gene ID #	LFC	FDR	Gene Symbol	Annotation Notes
ENSMUSG00000030017	4.91598	0	Reg3g	regenerating islet-derived 3 gamma [Source:MGI Symbol;Acc:MGI:109406]
ENSMUSG00000061100	3.9122	4.8048e-273	Retnla	resistin like alpha [Source:MGI Symbol;Acc:MGI:1888504]
ENSMUSG00000076258	-3.54484	1.63509e-155	Gm23935	predicted gene, 23935 [Source:MGI Symbol;Acc:MGI:5453712]
ENSMUSG00000027485	2.95296	2.5804e-144	Bpifb1	BPI fold containing family B, member 1 [Source:MGI Symbol;Acc:MGI:2137431]
ENSMUSG00000066108	2.47999	2.02003e-121	Muc5b	mucin 5, subtype B, tracheobronchial [Source:MGI Symbol;Acc:MGI:1921430]
ENSMUSG00000040026	2.23971	6.26091e-110	Saa3	serum amyloid A 3 [Source:MGI Symbol;Acc:MGI:98223]
ENSMUSG00000035202	-1.96288	5.26931e-95	Lars2	leucyl-tRNA synthetase, mitochondrial [Source:MGI Symbol;Acc:MGI:2142973]
ENSMUSG00000090877	2.2383	1.67252e-90	Hspa1b	heat shock protein 1B [Source:MGI Symbol;Acc:MGI:99517]
ENSMUSG00000065037	-2.99242	4.30409e-87	Rn7sk	RNA, 7SK, nuclear [Source:MGI Symbol;Acc:MGI:103186]
ENSMUSG00000047517	5.51467	8.42299e-87	Dmbt1	deleted in malignant brain tumors 1 [Source:MGI Symbol;Acc:MGI:106210]
ENSMUSG00000001131	2.55421	1.00072e-82	Timp1	tissue inhibitor of metalloproteinase 1 [Source:MGI Symbol;Acc:MGI:98752]
ENSMUSG00000106106	-2.97102	2.05763e-81	CT010467.1
ENSMUSG00000091971	2.25815	6.01253e-67	Hspa1a	heat shock protein 1A [Source:MGI Symbol;Acc:MGI:96244]
ENSMUSG00000032496	1.70682	8.50341e-66	Ltf	lactotransferrin [Source:MGI Symbol;Acc:MGI:96837]
ENSMUSG00000038418	1.78938	3.96307e-62	Egr1	early growth response 1 [Source:MGI Symbol;Acc:MGI:95295]
ENSMUSG00000021922	1.52773	3.97933e-55	Itih4	inter alpha-trypsin inhibitor, heavy chain 4 [Source:MGI Symbol;Acc:MGI:109536]
ENSMUSG00000026043	1.52478	8.51454e-50	Col3a1	collagen, type III, alpha 1 [Source:MGI Symbol;Acc:MGI:88453]
ENSMUSG00000006403	3.09906	5.22155e-46	Adamts4	a disintegrin-like and metallopeptidase (reprolysin type) with thrombospondin type 1 motif, 4 [Source:MGI Symbol;Acc:MGI:1339949]
ENSMUSG00000037095	1.31431	2.72959e-42	Lrg1	leucine-rich alpha-2-glycoprotein 1 [Source:MGI Symbol;Acc:MGI:1924155]
ENSMUSG00000052212	1.82574	2.78921e-39	Cd177	CD177 antigen [Source:MGI Symbol;Acc:MGI:1916141]
ENSMUSG00000063415	-1.56812	3.60789e-37	Cyp26b1	cytochrome P450, family 26, subfamily b, polypeptide 1 [Source:MGI Symbol;Acc:MGI:2176159]
ENSMUSG00000005547	-1.11485	6.48432e-35	Cyp2a5	cytochrome P450, family 2, subfamily a, polypeptide 5 [Source:MGI Symbol;Acc:MGI:88597]
ENSMUSG00000040152	1.22347	8.09143e-35	Thbs1	thrombospondin 1 [Source:MGI Symbol;Acc:MGI:98737]
ENSMUSG00000056071	1.30898	1.2196e-33	S100a9	S100 calcium binding protein A9 (calgranulin B) [Source:MGI Symbol;Acc:MGI:1338947]
ENSMUSG00000027398	3.28528	1.32946e-33	Il1b	interleukin 1 beta [Source:MGI Symbol;Acc:MGI:96543]
ENSMUSG00000030046	-1.86012	1.8822e-32	Bmp10	bone morphogenetic protein 10 [Source:MGI Symbol;Acc:MGI:1338820]
ENSMUSG00000031762	1.11605	2.70174e-32	Mt2	metallothionein 2 [Source:MGI Symbol;Acc:MGI:97172]
ENSMUSG00000012428	1.12637	1.639e-31	Steap4	STEAP family member 4 [Source:MGI Symbol;Acc:MGI:1923560]
ENSMUSG00000023078	1.26283	2.53487e-31	Cxcl13	chemokine (C-X-C motif) ligand 13 [Source:MGI Symbol;Acc:MGI:1888499]
ENSMUSG00000037145	6.22796	9.09092e-31	2210407C18Rik	RIKEN cDNA 2210407C18 gene [Source:MGI Symbol;Acc:MGI:1925604]
ENSMUSG00000027832	3.95804	2.01731e-29	Ptx3	pentraxin related gene [Source:MGI Symbol;Acc:MGI:104641]
ENSMUSG00000028195	1.11551	4.29277e-28	Cyr61	cysteine rich protein 61 [Source:MGI Symbol;Acc:MGI:88613]
ENSMUSG00000031765	1.02142	1.8429e-27	Mt1	metallothionein 1 [Source:MGI Symbol;Acc:MGI:97171]
ENSMUSG00000021091	1.10575	2.85354e-27	Serpina3n	serine (or cysteine) peptidase inhibitor, clade A, member 3N [Source:MGI Symbol;Acc:MGI:105045]
ENSMUSG00000056054	1.29784	2.74692e-26	S100a8	S100 calcium binding protein A8 (calgranulin A) [Source:MGI Symbol;Acc:MGI:88244]
ENSMUSG00000035385	2.20882	5.06493e-26	Ccl2	chemokine (C-C motif) ligand 2 [Source:MGI Symbol;Acc:MGI:98259]
ENSMUSG00000069792	1.80906	5.68525e-26	Wfdc17	WAP four-disulfide core domain 17 [Source:MGI Symbol;Acc:MGI:3649773]
ENSMUSG00000057465	4.07729	1.50045e-24	Saa2	serum amyloid A 2 [Source:MGI Symbol;Acc:MGI:98222]
ENSMUSG00000000204	1.38823	1.55746e-24	Slfn4	schlafen 4 [Source:MGI Symbol;Acc:MGI:1329010]
ENSMUSG00000030954	4.88974	1.59479e-24	Gp2	glycoprotein 2 (zymogen granule membrane) [Source:MGI Symbol;Acc:MGI:1914383]
ENSMUSG00000020581	3.23968	8.29799e-24	Agr2	anterior gradient 2 [Source:MGI Symbol;Acc:MGI:1344405]
ENSMUSG00000028364	1.29026	1.08247e-23	Tnc	tenascin C [Source:MGI Symbol;Acc:MGI:101922]
ENSMUSG00000053113	1.04596	1.13439e-23	Socs3	suppressor of cytokine signaling 3 [Source:MGI Symbol;Acc:MGI:1201791]
ENSMUSG00000006014	1.43607	1.36146e-23	Prg4	proteoglycan 4 (megakaryocyte stimulating factor, articular superficial zone protein) [Source:MGI Symbol;Acc:MGI:1891344]
ENSMUSG00000043613	1.2552	1.46685e-23	Mmp3	matrix metallopeptidase 3 [Source:MGI Symbol;Acc:MGI:97010]
ENSMUSG00000079138	4.67429	2.26705e-23	Gm8818	predicted pseudogene 8818 [Source:MGI Symbol;Acc:MGI:3645903]
ENSMUSG00000029304	1.22968	3.06288e-23	Spp1	secreted phosphoprotein 1 [Source:MGI Symbol;Acc:MGI:98389]
ENSMUSG00000021250	1.09123	9.08098e-23	Fos	FBJ osteosarcoma oncogene [Source:MGI Symbol;Acc:MGI:95574]
ENSMUSG00000020914	1.57943	1.09364e-22	Top2a	topoisomerase (DNA) II alpha [Source:MGI Symbol;Acc:MGI:98790]
ENSMUSG00000022094	0.963838	2.41904e-22	Slc39a14	solute carrier family 39 (zinc transporter), member 14 [Source:MGI Symbol;Acc:MGI:2384851]
ENSMUSG00000030218	0.937166	2.56476e-22	Mgp	matrix Gla protein [Source:MGI Symbol;Acc:MGI:96976]
ENSMUSG00000023034	1.17241	2.38316e-21	Nr4a1	nuclear receptor subfamily 4, group A, member 1 [Source:MGI Symbol;Acc:MGI:1352454]
ENSMUSG00000035373	2.92641	6.45405e-21	Ccl7	chemokine (C-C motif) ligand 7 [Source:MGI Symbol;Acc:MGI:99512]
ENSMUSG00000009185	4.65357	6.50122e-21	Ccl8	chemokine (C-C motif) ligand 8 [Source:MGI Symbol;Acc:MGI:101878]
ENSMUSG00000025355	0.974931	1.6608e-20	Mmp19	matrix metallopeptidase 19 [Source:MGI Symbol;Acc:MGI:1927899]
ENSMUSG00000026822	1.0068	8.04157e-20	Lcn2	lipocalin 2 [Source:MGI Symbol;Acc:MGI:96757]
ENSMUSG00000092837	-10	1.82341e-19	Rpph1	ribonuclease P RNA component H1 [Source:MGI Symbol;Acc:MGI:1934664]
ENSMUSG00000028859	1.00384	9.1213e-19	Csf3r	colony stimulating factor 3 receptor (granulocyte) [Source:MGI Symbol;Acc:MGI:1339755]
ENSMUSG00000026580	2.26388	2.73019e-18	Selp	selectin, platelet [Source:MGI Symbol;Acc:MGI:98280]
ENSMUSG00000030650	1.86882	8.84727e-18	Tmc5	transmembrane channel-like gene family 5 [Source:MGI Symbol;Acc:MGI:1921674]
ENSMUSG00000000318	1.01728	1.31254e-17	Clec10a	C-type lectin domain family 10, member A [Source:MGI Symbol;Acc:MGI:96975]
ENSMUSG00000022651	1.04754	2.76567e-17	Retnlg	resistin like gamma [Source:MGI Symbol;Acc:MGI:2667763]
ENSMUSG00000024810	0.854247	7.4799e-17	Il33	interleukin 33 [Source:MGI Symbol;Acc:MGI:1924375]
ENSMUSG00000047230	2.06423	1.47811e-16	Cldn2	claudin 2 [Source:MGI Symbol;Acc:MGI:1276110]
ENSMUSG00000029322	1.54495	2.04465e-16	Plac8	placenta-specific 8 [Source:MGI Symbol;Acc:MGI:2445289]
ENSMUSG00000026180	1.11032	2.75062e-16	Cxcr2	chemokine (C-X-C motif) receptor 2 [Source:MGI Symbol;Acc:MGI:105303]
ENSMUSG00000021614	1.03324	3.18589e-16	Vcan	versican [Source:MGI Symbol;Acc:MGI:102889]
ENSMUSG00000031004	1.23955	7.98434e-16	Mki67	antigen identified by monoclonal antibody Ki 67 [Source:MGI Symbol;Acc:MGI:106035]
ENSMUSG00000029380	1.52138	1.5314e-15	Cxcl1	chemokine (C-X-C motif) ligand 1 [Source:MGI Symbol;Acc:MGI:108068]
ENSMUSG00000030142	1.60806	1.7371e-15	Clec4e	C-type lectin domain family 4, member e [Source:MGI Symbol;Acc:MGI:1861232]
ENSMUSG00000048126	0.801362	1.7371e-15	Col6a3	collagen, type VI, alpha 3 [Source:MGI Symbol;Acc:MGI:88461]
ENSMUSG00000092557	10	1.7371e-15	Gm8696	predicted gene 8696 [Source:MGI Symbol;Acc:MGI:3642963]
ENSMUSG00000079620	0.962566	8.64988e-15	Muc4	mucin 4 [Source:MGI Symbol;Acc:MGI:2153525]
ENSMUSG00000005800	0.803288	1.36201e-14	Mmp8	matrix metallopeptidase 8 [Source:MGI Symbol;Acc:MGI:1202395]
ENSMUSG00000064057	0.825272	2.06092e-14	Scgb3a1	secretoglobin, family 3A, member 1 [Source:MGI Symbol;Acc:MGI:1915912]
ENSMUSG00000022650	10	1.26152e-13	Retnlb	resistin like beta [Source:MGI Symbol;Acc:MGI:1888505]
ENSMUSG00000016024	0.742046	2.68372e-13	Lbp	lipopolysaccharide binding protein [Source:MGI Symbol;Acc:MGI:1098776]
ENSMUSG00000061540	2.63128	2.76002e-13	Orm2	orosomucoid 2 [Source:MGI Symbol;Acc:MGI:97444]
ENSMUSG00000079523	-1.18807	3.45512e-13	Tmsb10	thymosin, beta 10 [Source:MGI Symbol;Acc:MGI:109146]
ENSMUSG00000008845	0.760871	3.61537e-13	Cd163	CD163 antigen [Source:MGI Symbol;Acc:MGI:2135946]
ENSMUSG00000030278	0.722231	6.0808e-13	Cidec	cell death-inducing DFFA-like effector c [Source:MGI Symbol;Acc:MGI:95585]
ENSMUSG00000007682	1.33219	1.03443e-12	Dio2	deiodinase, iodothyronine, type II [Source:MGI Symbol;Acc:MGI:1338833]
ENSMUSG00000019122	0.80035	1.77065e-12	Ccl9	chemokine (C-C motif) ligand 9 [Source:MGI Symbol;Acc:MGI:104533]
ENSMUSG00000071713	0.756147	4.0343e-12	Csf2rb	colony stimulating factor 2 receptor, beta, low-affinity (granulocyte-macrophage) [Source:MGI Symbol;Acc:MGI:1339759]
ENSMUSG00000030088	0.749278	5.2115e-12	Aldh1l1	aldehyde dehydrogenase 1 family, member L1 [Source:MGI Symbol;Acc:MGI:1340024]
ENSMUSG00000062515	0.812539	5.98468e-12	Fabp4	fatty acid binding protein 4, adipocyte [Source:MGI Symbol;Acc:MGI:88038]
ENSMUSG00000039196	1.13974	7.55519e-12	Orm1	orosomucoid 1 [Source:MGI Symbol;Acc:MGI:97443]
ENSMUSG00000005413	0.7167	9.97481e-12	Hmox1	heme oxygenase 1 [Source:MGI Symbol;Acc:MGI:96163]
ENSMUSG00000023349	1.16939	1.48401e-11	Clec4n	C-type lectin domain family 4, member n [Source:MGI Symbol;Acc:MGI:1861231]
ENSMUSG00000041347	1.88703	1.84919e-11	Bdkrb1	bradykinin receptor, beta 1 [Source:MGI Symbol;Acc:MGI:88144]
ENSMUSG00000023064	1.08219	2.16064e-11	Sncg	synuclein, gamma [Source:MGI Symbol;Acc:MGI:1298397]
ENSMUSG00000023045	1.66192	2.366e-11	Soat2	sterol O-acyltransferase 2 [Source:MGI Symbol;Acc:MGI:1332226]
ENSMUSG00000061780	0.689274	2.366e-11	Cfd	complement factor D (adipsin) [Source:MGI Symbol;Acc:MGI:87931]
ENSMUSG00000022878	0.757696	3.9372e-11	Adipoq	adiponectin, C1Q and collagen domain containing [Source:MGI Symbol;Acc:MGI:106675]
ENSMUSG00000051439	0.844754	4.96465e-11	Cd14	CD14 antigen [Source:MGI Symbol;Acc:MGI:88318]
ENSMUSG00000023019	0.758117	5.65672e-11	Gpd1	glycerol-3-phosphate dehydrogenase 1 (soluble) [Source:MGI Symbol;Acc:MGI:95679]
ENSMUSG00000004371	2.27444	6.64948e-11	Il11	interleukin 11 [Source:MGI Symbol;Acc:MGI:107613]
ENSMUSG00000078926	3.38118	7.81667e-11	Cdc20b	cell division cycle 20B [Source:MGI Symbol;Acc:MGI:3644472]
ENSMUSG00000031740	0.684832	1.02808e-10	Mmp2	matrix metallopeptidase 2 [Source:MGI Symbol;Acc:MGI:97009]
ENSMUSG00000076281	-1.61517	1.12824e-10	Gm24270	predicted gene, 24270 [Source:MGI Symbol;Acc:MGI:5454047]
ENSMUSG00000027513	0.78712	1.25358e-10	Pck1	phosphoenolpyruvate carboxykinase 1, cytosolic [Source:MGI Symbol;Acc:MGI:97501]
ENSMUSG00000019942	1.59252	1.31444e-10	Cdk1	cyclin-dependent kinase 1 [Source:MGI Symbol;Acc:MGI:88351]
ENSMUSG00000002055	1.85084	1.38268e-10	Spag5	sperm associated antigen 5 [Source:MGI Symbol;Acc:MGI:1927470]
ENSMUSG00000001506	0.663616	1.43634e-10	Col1a1	collagen, type I, alpha 1 [Source:MGI Symbol;Acc:MGI:88467]
ENSMUSG00000048163	0.906519	1.43634e-10	Selplg	selectin, platelet (p-selectin) ligand [Source:MGI Symbol;Acc:MGI:106689]
ENSMUSG00000072844	2.48328	1.43634e-10	G530011O06Rik	RIKEN cDNA G530011O06 gene [Source:MGI Symbol;Acc:MGI:3603513]
ENSMUSG00000035352	3.21072	1.68139e-10	Ccl12	chemokine (C-C motif) ligand 12 [Source:MGI Symbol;Acc:MGI:108224]
ENSMUSG00000025348	0.715164	1.92813e-10	Itga7	integrin alpha 7 [Source:MGI Symbol;Acc:MGI:102700]
ENSMUSG00000022665	0.700487	2.27127e-10	Ccdc80	coiled-coil domain containing 80 [Source:MGI Symbol;Acc:MGI:1915146]
ENSMUSG00000026068	0.937401	2.35452e-10	Il18rap	interleukin 18 receptor accessory protein [Source:MGI Symbol;Acc:MGI:1338888]
ENSMUSG00000026073	0.818816	2.35463e-10	Il1r2	interleukin 1 receptor, type II [Source:MGI Symbol;Acc:MGI:96546]
ENSMUSG00000017493	0.6373	2.70549e-10	Igfbp4	insulin-like growth factor binding protein 4 [Source:MGI Symbol;Acc:MGI:96439]
ENSMUSG00000030413	0.979035	2.93512e-10	Pglyrp1	peptidoglycan recognition protein 1 [Source:MGI Symbol;Acc:MGI:1345092]
ENSMUSG00000097971	-0.767472	3.2734e-10	Gm26917	predicted gene, 26917 [Source:MGI Symbol;Acc:MGI:5504032]
ENSMUSG00000029019	-1.5118	4.54162e-10	Nppb	natriuretic peptide type B [Source:MGI Symbol;Acc:MGI:97368]
ENSMUSG00000088185	-3.56492	4.55355e-10	Scarna2	small Cajal body-specific RNA 2 [Source:MGI Symbol;Acc:MGI:3819484]
ENSMUSG00000060467	0.659659	4.61925e-10	Gm10080	predicted gene 10080 [Source:MGI Symbol;Acc:MGI:3710529]
ENSMUSG00000027793	2.41289	5.13217e-10	Ccna1	cyclin A1 [Source:MGI Symbol;Acc:MGI:108042]
ENSMUSG00000054203	0.972804	6.10951e-10	Ifi205	interferon activated gene 205 [Source:MGI Symbol;Acc:MGI:101847]
ENSMUSG00000025746	3.4336	7.15161e-10	Il6	interleukin 6 [Source:MGI Symbol;Acc:MGI:96559]
ENSMUSG00000078686	4.38651	7.25868e-10	Mup9	major urinary protein 9 [Source:MGI Symbol;Acc:MGI:3782918]
ENSMUSG00000034394	1.41675	7.46445e-10	Lif	leukemia inhibitory factor [Source:MGI Symbol;Acc:MGI:96787]
ENSMUSG00000026581	0.928851	7.71124e-10	Sell	selectin, lymphocyte [Source:MGI Symbol;Acc:MGI:98279]
ENSMUSG00000024679	0.795891	8.19664e-10	Ms4a6d	membrane-spanning 4-domains, subfamily A, member 6D [Source:MGI Symbol;Acc:MGI:1916024]
ENSMUSG00000074651	2.22007	9.58439e-10	Mcidas	multiciliate differentiation and DNA synthesis associated cell cycle protein [Source:MGI Symbol;Acc:MGI:3648807]
ENSMUSG00000023943	3.17923	9.81813e-10	Sult1c1	sulfotransferase family, cytosolic, 1C, member 1 [Source:MGI Symbol;Acc:MGI:102928]
ENSMUSG00000060188	0.7505	1.06844e-09	Cxcl17	chemokine (C-X-C motif) ligand 17 [Source:MGI Symbol;Acc:MGI:2387642]
ENSMUSG00000040017	5.19078	1.16838e-09	Saa4	serum amyloid A 4 [Source:MGI Symbol;Acc:MGI:98224]
ENSMUSG00000091955	-1.06475	1.36902e-09	Gm9844	predicted pseudogene 9844 [Source:MGI Symbol;Acc:MGI:3704288]
ENSMUSG00000051748	1.12186	1.44858e-09	Wfdc21	WAP four-disulfide core domain 21 [Source:MGI Symbol;Acc:MGI:1913357]
ENSMUSG00000037390	5.06978	1.48482e-09	Muc3	mucin 3, intestinal [Source:MGI Symbol;Acc:MGI:1203527]
ENSMUSG00000068220	0.663149	1.64926e-09	Lgals1	lectin, galactose binding, soluble 1 [Source:MGI Symbol;Acc:MGI:96777]
ENSMUSG00000025473	0.731616	1.70195e-09	Adam8	a disintegrin and metallopeptidase domain 8 [Source:MGI Symbol;Acc:MGI:107825]
ENSMUSG00000029273	-0.675248	1.9145e-09	Sult1d1	sulfotransferase family 1D, member 1 [Source:MGI Symbol;Acc:MGI:1926341]
ENSMUSG00000029661	0.623338	1.9145e-09	Col1a2	collagen, type I, alpha 2 [Source:MGI Symbol;Acc:MGI:88468]
ENSMUSG00000079017	0.685866	1.96567e-09	Ifi27l2a	interferon, alpha-inducible protein 27 like 2A [Source:MGI Symbol;Acc:MGI:1924183]
ENSMUSG00000085272	-0.738937	2.07369e-09	Sbk3	SH3 domain binding kinase family, member 3 [Source:MGI Symbol;Acc:MGI:2685924]
ENSMUSG00000040289	-0.614145	2.22702e-09	Hey1	hairy/enhancer-of-split related with YRPW motif 1 [Source:MGI Symbol;Acc:MGI:1341800]
ENSMUSG00000047228	0.831199	2.35401e-09	A2ml1	alpha-2-macroglobulin like 1 [Source:MGI Symbol;Acc:MGI:3039594]
ENSMUSG00000047798	0.668474	2.48354e-09	Cd300lf	CD300 molecule like family member F [Source:MGI Symbol;Acc:MGI:2442359]
ENSMUSG00000020053	0.998611	2.65255e-09	Igf1	insulin-like growth factor 1 [Source:MGI Symbol;Acc:MGI:96432]
ENSMUSG00000069793	1.39925	2.87056e-09	Slfn9	schlafen 9 [Source:MGI Symbol;Acc:MGI:2445121]
ENSMUSG00000038067	3.69522	3.07991e-09	Csf3	colony stimulating factor 3 (granulocyte) [Source:MGI Symbol;Acc:MGI:1339751]
ENSMUSG00000020330	1.72003	3.98472e-09	Hmmr	hyaluronan mediated motility receptor (RHAMM) [Source:MGI Symbol;Acc:MGI:104667]
ENSMUSG00000041616	-0.937641	4.79254e-09	Nppa	natriuretic peptide type A [Source:MGI Symbol;Acc:MGI:97367]
ENSMUSG00000091523	0.807999	4.79254e-09	AU040972	expressed sequence AU040972 [Source:MGI Symbol;Acc:MGI:2144426]
ENSMUSG00000084989	0.75106	5.20382e-09	Crocc2	ciliary rootlet coiled-coil, rootletin family member 2 [Source:MGI Symbol;Acc:MGI:3045962]
ENSMUSG00000028068	1.72079	5.27623e-09	Iqgap3	IQ motif containing GTPase activating protein 3 [Source:MGI Symbol;Acc:MGI:3028642]
ENSMUSG00000073489	0.971104	5.43113e-09	Ifi204	interferon activated gene 204 [Source:MGI Symbol;Acc:MGI:96429]
ENSMUSG00000039977	1.3268	5.58662e-09	Deup1	deuterosome assembly protein 1 [Source:MGI Symbol;Acc:MGI:2443026]
ENSMUSG00000027408	1.51036	6.18582e-09	Cpxm1	carboxypeptidase X 1 (M14 family) [Source:MGI Symbol;Acc:MGI:1934569]
ENSMUSG00000024803	0.605464	8.59507e-09	Ankrd1	ankyrin repeat domain 1 (cardiac muscle) [Source:MGI Symbol;Acc:MGI:1097717]
ENSMUSG00000024087	0.641153	9.0186e-09	Cyp1b1	cytochrome P450, family 1, subfamily b, polypeptide 1 [Source:MGI Symbol;Acc:MGI:88590]
ENSMUSG00000039109	0.591014	9.46688e-09	F13a1	coagulation factor XIII, A1 subunit [Source:MGI Symbol;Acc:MGI:1921395]
ENSMUSG00000054555	1.03236	9.76399e-09	Adam12	a disintegrin and metallopeptidase domain 12 (meltrin alpha) [Source:MGI Symbol;Acc:MGI:105378]
ENSMUSG00000052837	0.646319	1.12747e-08	Junb	jun B proto-oncogene [Source:MGI Symbol;Acc:MGI:96647]
ENSMUSG00000025491	0.737984	1.2035e-08	Ifitm1	interferon induced transmembrane protein 1 [Source:MGI Symbol;Acc:MGI:1915963]
ENSMUSG00000028655	1.31036	1.26691e-08	Mfsd2a	major facilitator superfamily domain containing 2A [Source:MGI Symbol;Acc:MGI:1923824]
ENSMUSG00000039899	0.636545	1.26734e-08	Fgl2	fibrinogen-like protein 2 [Source:MGI Symbol;Acc:MGI:103266]
ENSMUSG00000030043	1.55959	1.38871e-08	Tacr1	tachykinin receptor 1 [Source:MGI Symbol;Acc:MGI:98475]
ENSMUSG00000003309	-0.756561	1.4729e-08	Ap1m2	adaptor protein complex AP-1, mu 2 subunit [Source:MGI Symbol;Acc:MGI:1336974]
ENSMUSG00000029377	1.43523	1.50611e-08	Ereg	epiregulin [Source:MGI Symbol;Acc:MGI:107508]
ENSMUSG00000037428	3.60854	1.78636e-08	Vgf	VGF nerve growth factor inducible [Source:MGI Symbol;Acc:MGI:1343180]
ENSMUSG00000030077	0.878139	2.58688e-08	Chl1	cell adhesion molecule L1-like [Source:MGI Symbol;Acc:MGI:1098266]
ENSMUSG00000027070	0.617483	3.90242e-08	Lrp2	low density lipoprotein receptor-related protein 2 [Source:MGI Symbol;Acc:MGI:95794]
ENSMUSG00000055254	0.599722	4.03762e-08	Ntrk2	neurotrophic tyrosine kinase, receptor, type 2 [Source:MGI Symbol;Acc:MGI:97384]
ENSMUSG00000029373	0.99418	4.14864e-08	Pf4	platelet factor 4 [Source:MGI Symbol;Acc:MGI:1888711]
ENSMUSG00000031880	0.963479	4.19317e-08	Rrad	Ras-related associated with diabetes [Source:MGI Symbol;Acc:MGI:1930943]
ENSMUSG00000036446	0.897248	4.26169e-08	Lum	lumican [Source:MGI Symbol;Acc:MGI:109347]
ENSMUSG00000020120	0.624837	4.95491e-08	Plek	pleckstrin [Source:MGI Symbol;Acc:MGI:1860485]
ENSMUSG00000067780	0.905749	4.95491e-08	Pi15	peptidase inhibitor 15 [Source:MGI Symbol;Acc:MGI:1934659]
ENSMUSG00000003665	0.995106	5.89335e-08	Has1	hyaluronan synthase 1 [Source:MGI Symbol;Acc:MGI:106590]
ENSMUSG00000048327	1.53432	6.62092e-08	Ckap2l	cytoskeleton associated protein 2-like [Source:MGI Symbol;Acc:MGI:1917716]
ENSMUSG00000024053	0.727	7.48085e-08	Emilin2	elastin microfibril interfacer 2 [Source:MGI Symbol;Acc:MGI:2389136]
ENSMUSG00000026417	0.608074	7.56208e-08	Pigr	polymeric immunoglobulin receptor [Source:MGI Symbol;Acc:MGI:103080]
ENSMUSG00000073418	0.565652	1.00332e-07	C4b	complement component 4B (Chido blood group) [Source:MGI Symbol;Acc:MGI:88228]
ENSMUSG00000046844	1.49769	1.18429e-07	Vat1l	vesicle amine transport protein 1 like [Source:MGI Symbol;Acc:MGI:2142534]
ENSMUSG00000086868	-0.623847	1.18429e-07	Gm15883	predicted gene 15883 [Source:MGI Symbol;Acc:MGI:3801875]
ENSMUSG00000028111	0.747545	1.21832e-07	Ctsk	cathepsin K [Source:MGI Symbol;Acc:MGI:107823]
ENSMUSG00000037379	0.911432	1.22159e-07	Spon2	spondin 2, extracellular matrix protein [Source:MGI Symbol;Acc:MGI:1923724]
ENSMUSG00000004098	0.716468	1.36337e-07	Col5a3	collagen, type V, alpha 3 [Source:MGI Symbol;Acc:MGI:1858212]
ENSMUSG00000026605	1.65925	1.44117e-07	Cenpf	centromere protein F [Source:MGI Symbol;Acc:MGI:1313302]
ENSMUSG00000024349	0.780249	1.62125e-07	Tmem173	transmembrane protein 173 [Source:MGI Symbol;Acc:MGI:1919762]
ENSMUSG00000037474	1.56454	1.65319e-07	Dtl	denticleless E3 ubiquitin protein ligase [Source:MGI Symbol;Acc:MGI:1924093]
ENSMUSG00000001228	1.22703	1.76743e-07	Uhrf1	ubiquitin-like, containing PHD and RING finger domains, 1 [Source:MGI Symbol;Acc:MGI:1338889]
ENSMUSG00000028874	0.860791	1.76743e-07	Fgr	FGR proto-oncogene, Src family tyrosine kinase [Source:MGI Symbol;Acc:MGI:95527]
ENSMUSG00000027219	0.9998	1.87575e-07	Slc28a2	solute carrier family 28 (sodium-coupled nucleoside transporter), member 2 [Source:MGI Symbol;Acc:MGI:1913105]
ENSMUSG00000074115	1.25452	2.09557e-07	Saa1	serum amyloid A 1 [Source:MGI Symbol;Acc:MGI:98221]
ENSMUSG00000042489	1.677	2.42863e-07	Clspn	claspin [Source:MGI Symbol;Acc:MGI:2445153]
ENSMUSG00000003541	0.548198	2.83095e-07	Ier3	immediate early response 3 [Source:MGI Symbol;Acc:MGI:104814]
ENSMUSG00000064337	-0.505377	3.36315e-07	mt-Rnr1	mitochondrially encoded 12S rRNA [Source:MGI Symbol;Acc:MGI:102493]
ENSMUSG00000091449	0.899516	3.36315e-07	Gm10269	predicted gene 10269 [Source:MGI Symbol;Acc:MGI:3642381]
ENSMUSG00000015134	1.39222	3.39394e-07	Aldh1a3	aldehyde dehydrogenase family 1, subfamily A3 [Source:MGI Symbol;Acc:MGI:1861722]
ENSMUSG00000026390	0.862659	3.79562e-07	Marco	macrophage receptor with collagenous structure [Source:MGI Symbol;Acc:MGI:1309998]
ENSMUSG00000058427	1.72978	3.79562e-07	Cxcl2	chemokine (C-X-C motif) ligand 2 [Source:MGI Symbol;Acc:MGI:1340094]
ENSMUSG00000060459	1.73324	3.80107e-07	Kng2	kininogen 2 [Source:MGI Symbol;Acc:MGI:3027157]
ENSMUSG00000064080	0.652578	4.81713e-07	Fbln2	fibulin 2 [Source:MGI Symbol;Acc:MGI:95488]
ENSMUSG00000019139	0.571007	4.85829e-07	Isyna1	myo-inositol 1-phosphate synthase A1 [Source:MGI Symbol;Acc:MGI:1919030]
ENSMUSG00000027715	1.23665	5.55202e-07	Ccna2	cyclin A2 [Source:MGI Symbol;Acc:MGI:108069]
ENSMUSG00000030546	0.640093	5.55202e-07	Plin1	perilipin 1 [Source:MGI Symbol;Acc:MGI:1890505]
ENSMUSG00000042417	1.12169	6.47721e-07	Ccno	cyclin O [Source:MGI Symbol;Acc:MGI:2145534]
ENSMUSG00000039956	0.797339	9.06282e-07	Mrap	melanocortin 2 receptor accessory protein [Source:MGI Symbol;Acc:MGI:1924287]
ENSMUSG00000095704	-6.11109	9.1219e-07	Gm8221	predicted gene 8221 [Source:MGI Symbol;Acc:MGI:3779789]
ENSMUSG00000027907	0.637548	1.00037e-06	S100a11	S100 calcium binding protein A11 [Source:MGI Symbol;Acc:MGI:1338798]
ENSMUSG00000093861	1.46434	1.00609e-06	Igkv1-110	immunoglobulin kappa variable 1-110 [Source:MGI Symbol;Acc:MGI:4439558]
ENSMUSG00000063975	1.22676	1.05573e-06	Slco1a5	solute carrier organic anion transporter family, member 1a5 [Source:MGI Symbol;Acc:MGI:1351865]
ENSMUSG00000029371	1.6348	1.14471e-06	Cxcl5	chemokine (C-X-C motif) ligand 5 [Source:MGI Symbol;Acc:MGI:1096868]
ENSMUSG00000047592	1.89237	1.35653e-06	Nxpe5	neurexophilin and PC-esterase domain family, member 5 [Source:MGI Symbol;Acc:MGI:3584036]
ENSMUSG00000032218	1.45563	1.5826e-06	Ccnb2	cyclin B2 [Source:MGI Symbol;Acc:MGI:88311]
ENSMUSG00000020089	0.598384	1.74305e-06	Ppa1	pyrophosphatase (inorganic) 1 [Source:MGI Symbol;Acc:MGI:97831]
ENSMUSG00000026628	0.795945	1.79388e-06	Atf3	activating transcription factor 3 [Source:MGI Symbol;Acc:MGI:109384]
ENSMUSG00000078674	10	1.81295e-06	Mup18	major urinary protein 18 [Source:MGI Symbol;Acc:MGI:3705220]
ENSMUSG00000096768	0.776114	1.86119e-06	Gm47283	predicted gene, 47283 [Source:MGI Symbol;Acc:MGI:6096131]
ENSMUSG00000015652	1.77712	1.90916e-06	Steap1	six transmembrane epithelial antigen of the prostate 1 [Source:MGI Symbol;Acc:MGI:1917608]
ENSMUSG00000068614	-0.47494	1.9704e-06	Actc1	actin, alpha, cardiac muscle 1 [Source:MGI Symbol;Acc:MGI:87905]
ENSMUSG00000092203	0.937213	1.9714e-06	1110038B12Rik	RIKEN cDNA 1110038B12 gene [Source:MGI Symbol;Acc:MGI:1916013]
ENSMUSG00000001473	0.575768	2.20738e-06	Tubb6	tubulin, beta 6 class V [Source:MGI Symbol;Acc:MGI:1915201]
ENSMUSG00000030144	0.840255	2.28404e-06	Clec4d	C-type lectin domain family 4, member d [Source:MGI Symbol;Acc:MGI:1298389]
ENSMUSG00000042379	-0.798291	2.55147e-06	Esm1	endothelial cell-specific molecule 1 [Source:MGI Symbol;Acc:MGI:1918940]
ENSMUSG00000026582	1.86771	3.11988e-06	Sele	selectin, endothelial cell [Source:MGI Symbol;Acc:MGI:98278]
ENSMUSG00000002897	0.586321	3.166e-06	Il17ra	interleukin 17 receptor A [Source:MGI Symbol;Acc:MGI:107399]
ENSMUSG00000024011	0.596388	3.551e-06	Pi16	peptidase inhibitor 16 [Source:MGI Symbol;Acc:MGI:1921366]
ENSMUSG00000024526	0.803177	4.17117e-06	Cidea	cell death-inducing DNA fragmentation factor, alpha subunit-like effector A [Source:MGI Symbol;Acc:MGI:1270845]
ENSMUSG00000035493	0.524507	4.2879e-06	Tgfbi	transforming growth factor, beta induced [Source:MGI Symbol;Acc:MGI:99959]
ENSMUSG00000028678	1.61102	4.57542e-06	Kif2c	kinesin family member 2C [Source:MGI Symbol;Acc:MGI:1921054]
ENSMUSG00000022032	0.541779	4.96595e-06	Scara5	scavenger receptor class A, member 5 [Source:MGI Symbol;Acc:MGI:1918395]
ENSMUSG00000037544	1.67965	5.1574e-06	Dlgap5	DLG associated protein 5 [Source:MGI Symbol;Acc:MGI:2183453]
ENSMUSG00000035673	0.492964	5.34967e-06	Sbno2	strawberry notch 2 [Source:MGI Symbol;Acc:MGI:2448490]
ENSMUSG00000025804	0.687643	5.40915e-06	Ccr1	chemokine (C-C motif) receptor 1 [Source:MGI Symbol;Acc:MGI:104618]
ENSMUSG00000026193	0.597262	5.49893e-06	Fn1	fibronectin 1 [Source:MGI Symbol;Acc:MGI:95566]
ENSMUSG00000053550	-1.59905	5.79339e-06	Shisa7	shisa family member 7 [Source:MGI Symbol;Acc:MGI:3605641]
ENSMUSG00000031722	0.749432	6.07617e-06	Hp	haptoglobin [Source:MGI Symbol;Acc:MGI:96211]
ENSMUSG00000004609	0.516084	6.32302e-06	Cd33	CD33 antigen [Source:MGI Symbol;Acc:MGI:99440]
ENSMUSG00000028718	1.77738	6.58362e-06	Stil	Scl/Tal1 interrupting locus [Source:MGI Symbol;Acc:MGI:107477]
ENSMUSG00000049303	1.2269	6.6977e-06	Syt12	synaptotagmin XII [Source:MGI Symbol;Acc:MGI:2159601]
ENSMUSG00000028001	2.48136	7.57085e-06	Fga	fibrinogen alpha chain [Source:MGI Symbol;Acc:MGI:1316726]
ENSMUSG00000048574	2.02163	7.57085e-06	Ccnb1-ps	cyclin B1, pseudogene [Source:MGI Symbol;Acc:MGI:3648694]
ENSMUSG00000022322	1.91279	8.455e-06	Shcbp1	Shc SH2-domain binding protein 1 [Source:MGI Symbol;Acc:MGI:1338802]
ENSMUSG00000025479	0.537218	8.80494e-06	Cyp2e1	cytochrome P450, family 2, subfamily e, polypeptide 1 [Source:MGI Symbol;Acc:MGI:88607]
ENSMUSG00000020649	1.04256	9.14526e-06	Rrm2	ribonucleotide reductase M2 [Source:MGI Symbol;Acc:MGI:98181]
ENSMUSG00000005338	1.15239	9.56732e-06	Cadm3	cell adhesion molecule 3 [Source:MGI Symbol;Acc:MGI:2137858]
ENSMUSG00000049404	0.604161	1.01731e-05	Rarres1	retinoic acid receptor responder (tazarotene induced) 1 [Source:MGI Symbol;Acc:MGI:1924461]
ENSMUSG00000012443	1.22326	1.05548e-05	Kif11	kinesin family member 11 [Source:MGI Symbol;Acc:MGI:1098231]
ENSMUSG00000006398	1.03987	1.16267e-05	Cdc20	cell division cycle 20 [Source:MGI Symbol;Acc:MGI:1859866]
ENSMUSG00000079012	0.715653	1.27983e-05	Serpina3m	serine (or cysteine) peptidase inhibitor, clade A, member 3M [Source:MGI Symbol;Acc:MGI:98378]
ENSMUSG00000092341	-0.524302	1.28747e-05	Malat1	metastasis associated lung adenocarcinoma transcript 1 (non-coding RNA) [Source:MGI Symbol;Acc:MGI:1919539]
ENSMUSG00000003779	1.06863	1.38816e-05	Kif20a	kinesin family member 20A [Source:MGI Symbol;Acc:MGI:1201682]
ENSMUSG00000047253	10	1.43113e-05	Krtap1-5	keratin associated protein 1-5 [Source:MGI Symbol;Acc:MGI:1916914]
ENSMUSG00000018893	-0.487498	1.43585e-05	Mb	myoglobin [Source:MGI Symbol;Acc:MGI:96922]
ENSMUSG00000020897	1.52017	1.49787e-05	Aurkb	aurora kinase B [Source:MGI Symbol;Acc:MGI:107168]
ENSMUSG00000097636	0.860704	1.56168e-05	Mirt1	myocardial 10arction associated transcript 1 [Source:MGI Symbol;Acc:MGI:1922001]
ENSMUSG00000038539	-0.472977	2.46579e-05	Atf5	activating transcription factor 5 [Source:MGI Symbol;Acc:MGI:2141857]
ENSMUSG00000030268	1.13109	2.67529e-05	Bcat1	branched chain aminotransferase 1, cytosolic [Source:MGI Symbol;Acc:MGI:104861]
ENSMUSG00000025492	0.458836	2.69928e-05	Ifitm3	interferon induced transmembrane protein 3 [Source:MGI Symbol;Acc:MGI:1913391]
ENSMUSG00000020363	0.550348	2.77476e-05	Gfpt2	glutamine fructose-6-phosphate transaminase 2 [Source:MGI Symbol;Acc:MGI:1338883]
ENSMUSG00000055172	0.463409	2.85631e-05	C1ra	complement component 1, r subcomponent A [Source:MGI Symbol;Acc:MGI:1355313]
ENSMUSG00000037411	0.475577	2.87045e-05	Serpine1	serine (or cysteine) peptidase inhibitor, clade E, member 1 [Source:MGI Symbol;Acc:MGI:97608]
ENSMUSG00000076562	-3.97882	2.92157e-05	Igkv4-50	immunoglobulin kappa variable 4-50 [Source:MGI Symbol;Acc:MGI:2685915]
ENSMUSG00000021130	0.896168	3.03468e-05	Galnt16	polypeptide N-acetylgalactosaminyltransferase 16 [Source:MGI Symbol;Acc:MGI:1917754]
ENSMUSG00000044017	0.505256	3.05194e-05	Adgrd1	adhesion G protein-coupled receptor D1 [Source:MGI Symbol;Acc:MGI:3041203]
ENSMUSG00000073208	3.60928	3.08034e-05	Speer4c	spermatogenesis associated glutamate (E)-rich protein 4C [Source:MGI Symbol;Acc:MGI:1914023]
ENSMUSG00000015451	0.586958	3.0937e-05	C4a	complement component 4A (Rodgers blood group) [Source:MGI Symbol;Acc:MGI:98320]
ENSMUSG00000042684	1.07978	3.09616e-05	Npl	N-acetylneuraminate pyruvate lyase [Source:MGI Symbol;Acc:MGI:1921341]
ENSMUSG00000049723	1.66132	3.09616e-05	Mmp12	matrix metallopeptidase 12 [Source:MGI Symbol;Acc:MGI:97005]
ENSMUSG00000042002	1.62253	3.34649e-05	Foxn4	forkhead box N4 [Source:MGI Symbol;Acc:MGI:2151057]
ENSMUSG00000007892	0.451003	3.63283e-05	Rplp1	ribosomal protein, large, P1 [Source:MGI Symbol;Acc:MGI:1927099]
ENSMUSG00000035557	2.66171	3.71822e-05	Krt17	keratin 17 [Source:MGI Symbol;Acc:MGI:96691]
ENSMUSG00000064339	-0.501738	3.85771e-05	mt-Rnr2	mitochondrially encoded 16S rRNA [Source:MGI Symbol;Acc:MGI:102492]
ENSMUSG00000065987	0.903546	3.91552e-05	Cd209b	CD209b antigen [Source:MGI Symbol;Acc:MGI:1916415]
ENSMUSG00000078763	0.876141	4.05783e-05	Slfn1	schlafen 1 [Source:MGI Symbol;Acc:MGI:1313259]
ENSMUSG00000022040	0.630496	4.0579e-05	Ephx2	epoxide hydrolase 2, cytoplasmic [Source:MGI Symbol;Acc:MGI:99500]
ENSMUSG00000084133	2.70122	4.16477e-05	Gm12856	predicted gene 12856 [Source:MGI Symbol;Acc:MGI:3649664]
ENSMUSG00000001095	1.5521	4.30349e-05	Slc13a2	solute carrier family 13 (sodium-dependent dicarboxylate transporter), member 2 [Source:MGI Symbol;Acc:MGI:1276558]
ENSMUSG00000051314	1.97053	4.30349e-05	Ffar2	free fatty acid receptor 2 [Source:MGI Symbol;Acc:MGI:2441731]
ENSMUSG00000051378	1.89134	4.68124e-05	Kif18b	kinesin family member 18B [Source:MGI Symbol;Acc:MGI:2446979]
ENSMUSG00000027322	0.591586	4.71673e-05	Siglec1	sialic acid binding Ig-like lectin 1, sialoadhesin [Source:MGI Symbol;Acc:MGI:99668]
ENSMUSG00000071715	0.744926	5.05657e-05	Ncf4	neutrophil cytosolic factor 4 [Source:MGI Symbol;Acc:MGI:109186]
ENSMUSG00000033777	0.577298	5.11523e-05	Tlr13	toll-like receptor 13 [Source:MGI Symbol;Acc:MGI:3045213]
ENSMUSG00000027326	1.81061	5.22021e-05	Knl1	kinetochore scaffold 1 [Source:MGI Symbol;Acc:MGI:1923714]
ENSMUSG00000036353	0.907014	5.22021e-05	P2ry12	purinergic receptor P2Y, G-protein coupled 12 [Source:MGI Symbol;Acc:MGI:1918089]
ENSMUSG00000034664	0.733678	5.38825e-05	Itga2b	integrin alpha 2b [Source:MGI Symbol;Acc:MGI:96601]
ENSMUSG00000057191	0.971456	5.47788e-05	AB124611	cDNA sequence AB124611 [Source:MGI Symbol;Acc:MGI:3043001]
ENSMUSG00000026385	0.464574	6.11142e-05	Dbi	diazepam binding inhibitor [Source:MGI Symbol;Acc:MGI:94865]
ENSMUSG00000018774	0.48975	6.18483e-05	Cd68	CD68 antigen [Source:MGI Symbol;Acc:MGI:88342]
ENSMUSG00000068745	-0.521466	6.47387e-05	Mybphl	myosin binding protein H-like [Source:MGI Symbol;Acc:MGI:1916003]
ENSMUSG00000001403	1.30956	6.48664e-05	Ube2c	ubiquitin-conjugating enzyme E2C [Source:MGI Symbol;Acc:MGI:1915862]
ENSMUSG00000002265	-0.458456	6.92598e-05	Peg3	paternally expressed 3 [Source:MGI Symbol;Acc:MGI:104748]
ENSMUSG00000026536	1.03677	6.95368e-05	Ifi211	interferon activated gene 211 [Source:MGI Symbol;Acc:MGI:3041120]
ENSMUSG00000029414	1.42233	7.3133e-05	Kntc1	kinetochore associated 1 [Source:MGI Symbol;Acc:MGI:2673709]
ENSMUSG00000061086	-0.428386	7.60364e-05	Myl4	myosin, light polypeptide 4 [Source:MGI Symbol;Acc:MGI:97267]
ENSMUSG00000063229	0.47517	7.60364e-05	Ldha	lactate dehydrogenase A [Source:MGI Symbol;Acc:MGI:96759]
ENSMUSG00000039748	1.80851	7.66861e-05	Exo1	exonuclease 1 [Source:MGI Symbol;Acc:MGI:1349427]
ENSMUSG00000058624	0.444725	8.00514e-05	Gda	guanine deaminase [Source:MGI Symbol;Acc:MGI:95678]
ENSMUSG00000041737	0.62318	8.09446e-05	Tmem45b	transmembrane protein 45b [Source:MGI Symbol;Acc:MGI:2384574]
ENSMUSG00000100465	1.0494	8.10522e-05	Gm29264	predicted gene 29264 [Source:MGI Symbol;Acc:MGI:5579970]
ENSMUSG00000026042	0.441743	8.17257e-05	Col5a2	collagen, type V, alpha 2 [Source:MGI Symbol;Acc:MGI:88458]
ENSMUSG00000028339	0.891408	8.26531e-05	Col15a1	collagen, type XV, alpha 1 [Source:MGI Symbol;Acc:MGI:88449]
ENSMUSG00000022034	1.68072	8.48493e-05	Esco2	establishment of sister chromatid cohesion N-acetyltransferase 2 [Source:MGI Symbol;Acc:MGI:1919238]
ENSMUSG00000032484	0.905143	8.8785e-05	Ngp	neutrophilic granule protein [Source:MGI Symbol;Acc:MGI:105983]
ENSMUSG00000060743	0.700622	8.88709e-05	H3f3a	H3 histone, family 3A [Source:MGI Symbol;Acc:MGI:1097686]
ENSMUSG00000028004	2.97816	8.91415e-05	Npy2r	neuropeptide Y receptor Y2 [Source:MGI Symbol;Acc:MGI:108418]
ENSMUSG00000024989	1.30902	9.40751e-05	Cep55	centrosomal protein 55 [Source:MGI Symbol;Acc:MGI:1921357]
ENSMUSG00000020808	2.15561	9.54066e-05	Pimreg	PICALM interacting mitotic regulator [Source:MGI Symbol;Acc:MGI:1924434]
ENSMUSG00000071714	0.708263	9.54066e-05	Csf2rb2	colony stimulating factor 2 receptor, beta 2, low-affinity (granulocyte-macrophage) [Source:MGI Symbol;Acc:MGI:1339760]
ENSMUSG00000037725	1.35522	0.000113629	Ckap2	cytoskeleton associated protein 2 [Source:MGI Symbol;Acc:MGI:1931797]
ENSMUSG00000011008	1.43921	0.000113887	Mcoln2	mucolipin 2 [Source:MGI Symbol;Acc:MGI:1915529]
ENSMUSG00000025044	0.673621	0.000125596	Msr1	macrophage scavenger receptor 1 [Source:MGI Symbol;Acc:MGI:98257]
ENSMUSG00000095493	4.16796	0.000126515	A630023A22Rik	RIKEN cDNA A630023A22 gene [Source:MGI Symbol;Acc:MGI:2145657]
ENSMUSG00000033880	0.446576	0.000126661	Lgals3bp	lectin, galactoside-binding, soluble, 3 binding protein [Source:MGI Symbol;Acc:MGI:99554]
ENSMUSG00000032334	0.479905	0.000129862	Loxl1	lysyl oxidase-like 1 [Source:MGI Symbol;Acc:MGI:106096]
ENSMUSG00000052776	0.93865	0.000130672	Oas1a	2'-5' oligoadenylate synthetase 1A [Source:MGI Symbol;Acc:MGI:2180860]
ENSMUSG00000026683	1.44458	0.000133849	Nuf2	NUF2, NDC80 kinetochore complex component [Source:MGI Symbol;Acc:MGI:1914227]
ENSMUSG00000037686	0.698864	0.000135478	Aspg	asparaginase [Source:MGI Symbol;Acc:MGI:2144822]
ENSMUSG00000094518	-0.478919	0.000140942	NA	NA
ENSMUSG00000039126	0.690517	0.000145654	Prune2	prune homolog 2 [Source:MGI Symbol;Acc:MGI:1925004]
ENSMUSG00000035165	1.24964	0.000146451	Kcne3	potassium voltage-gated channel, Isk-related subfamily, gene 3 [Source:MGI Symbol;Acc:MGI:1891124]
ENSMUSG00000022206	-0.428337	0.000153939	Npr3	natriuretic peptide receptor 3 [Source:MGI Symbol;Acc:MGI:97373]
ENSMUSG00000064193	0.547828	0.000153939	Gm4735	predicted gene 4735 [Source:MGI Symbol;Acc:MGI:3645521]
ENSMUSG00000064372	0.53293	0.000157743	mt-Tp	mitochondrially encoded tRNA proline [Source:MGI Symbol;Acc:MGI:102478]
ENSMUSG00000003617	0.457893	0.000166551	Cp	ceruloplasmin [Source:MGI Symbol;Acc:MGI:88476]
ENSMUSG00000039252	0.622742	0.000166714	Lgi2	leucine-rich repeat LGI family, member 2 [Source:MGI Symbol;Acc:MGI:2180196]
ENSMUSG00000030474	0.75348	0.000172403	Siglece	sialic acid binding Ig-like lectin E [Source:MGI Symbol;Acc:MGI:1932475]
ENSMUSG00000087006	0.550257	0.000182446	Gm13889	predicted gene 13889 [Source:MGI Symbol;Acc:MGI:3652053]
ENSMUSG00000109484	-1.15812	0.000188414	Gm44870	predicted gene 44870 [Source:MGI Symbol;Acc:MGI:5753446]
ENSMUSG00000068101	2.36138	0.000203111	Cenpm	centromere protein M [Source:MGI Symbol;Acc:MGI:1913820]
ENSMUSG00000030579	0.52256	0.000210244	Tyrobp	TYRO protein tyrosine kinase binding protein [Source:MGI Symbol;Acc:MGI:1277211]
ENSMUSG00000036545	0.454543	0.000210244	Adamts2	a disintegrin-like and metallopeptidase (reprolysin type) with thrombospondin type 1 motif, 2 [Source:MGI Symbol;Acc:MGI:1347356]
ENSMUSG00000017716	1.23004	0.000212985	Birc5	baculoviral IAP repeat-containing 5 [Source:MGI Symbol;Acc:MGI:1203517]
ENSMUSG00000032561	0.74483	0.000221986	Acpp	acid phosphatase, prostate [Source:MGI Symbol;Acc:MGI:1928480]
ENSMUSG00000088609	-1.65411	0.000222435	Gm24187	predicted gene, 24187 [Source:MGI Symbol;Acc:MGI:5453964]
ENSMUSG00000076532	1.5409	0.000223407	Igkv4-91	immunoglobulin kappa chain variable 4-91 [Source:MGI Symbol;Acc:MGI:3642277]
ENSMUSG00000025784	0.474288	0.000231998	Clec3b	C-type lectin domain family 3, member b [Source:MGI Symbol;Acc:MGI:104540]
ENSMUSG00000003545	0.854803	0.000235161	Fosb	FBJ osteosarcoma oncogene B [Source:MGI Symbol;Acc:MGI:95575]
ENSMUSG00000046591	2.21412	0.000239114	Ticrr	TOPBP1-interacting checkpoint and replication regulator [Source:MGI Symbol;Acc:MGI:1924261]
ENSMUSG00000042265	0.878312	0.000247229	Trem1	triggering receptor expressed on myeloid cells 1 [Source:MGI Symbol;Acc:MGI:1930005]
ENSMUSG00000025316	-0.507884	0.000249868	Banp	BTG3 associated nuclear protein [Source:MGI Symbol;Acc:MGI:1889023]
ENSMUSG00000036896	0.485536	0.000250131	C1qc	complement component 1, q subcomponent, C chain [Source:MGI Symbol;Acc:MGI:88225]
ENSMUSG00000001300	-0.420667	0.000271597	Efnb2	ephrin B2 [Source:MGI Symbol;Acc:MGI:105097]
ENSMUSG00000027469	0.928146	0.000272971	Tpx2	TPX2, microtubule-associated [Source:MGI Symbol;Acc:MGI:1919369]
ENSMUSG00000026395	0.475675	0.000292268	Ptprc	protein tyrosine phosphatase, receptor type, C [Source:MGI Symbol;Acc:MGI:97810]
ENSMUSG00000027559	0.459592	0.000293087	Car3	carbonic anhydrase 3 [Source:MGI Symbol;Acc:MGI:88270]
ENSMUSG00000036905	0.468285	0.000305361	C1qb	complement component 1, q subcomponent, beta polypeptide [Source:MGI Symbol;Acc:MGI:88224]
ENSMUSG00000028351	1.10565	0.000313502	Brinp1	bone morphogenic protein/retinoic acid inducible neural specific 1 [Source:MGI Symbol;Acc:MGI:1928478]
ENSMUSG00000095562	0.893621	0.000325493	Gm21887	predicted gene, 21887 [Source:MGI Symbol;Acc:MGI:5434051]
ENSMUSG00000083773	0.666861	0.000325943	Gm13394	predicted gene 13394 [Source:MGI Symbol;Acc:MGI:3651848]
ENSMUSG00000025488	0.687581	0.000334133	Cox8b	cytochrome c oxidase subunit VIIIb [Source:MGI Symbol;Acc:MGI:105958]
ENSMUSG00000050370	1.01677	0.000362001	Ch25h	cholesterol 25-hydroxylase [Source:MGI Symbol;Acc:MGI:1333869]
ENSMUSG00000049988	1.19459	0.000370774	Lrrc25	leucine rich repeat containing 25 [Source:MGI Symbol;Acc:MGI:2445284]
ENSMUSG00000033220	0.563656	0.000385917	Rac2	Rac family small GTPase 2 [Source:MGI Symbol;Acc:MGI:97846]
ENSMUSG00000040938	-0.416386	0.000395027	Slc16a11	solute carrier family 16 (monocarboxylic acid transporters), member 11 [Source:MGI Symbol;Acc:MGI:2663709]
ENSMUSG00000047534	1.38153	0.00039505	Mis18bp1	MIS18 binding protein 1 [Source:MGI Symbol;Acc:MGI:2145099]
ENSMUSG00000033952	1.30727	0.000397107	Aspm	abnormal spindle microtubule assembly [Source:MGI Symbol;Acc:MGI:1334448]
ENSMUSG00000026656	0.529162	0.000403393	Fcgr2b	Fc receptor, IgG, low affinity IIb [Source:MGI Symbol;Acc:MGI:95499]
ENSMUSG00000053268	4.1215	0.000412365	Dspp	dentin sialophosphoprotein [Source:MGI Symbol;Acc:MGI:109172]
ENSMUSG00000063628	0.615541	0.000413651	Gm7665	predicted pseudogene 7665 [Source:MGI Symbol;Acc:MGI:3645651]
ENSMUSG00000020836	-0.451949	0.00041915	Coro6	coronin 6 [Source:MGI Symbol;Acc:MGI:2183448]
ENSMUSG00000032401	1.05419	0.000442295	Lctl	lactase-like [Source:MGI Symbol;Acc:MGI:2183549]
ENSMUSG00000038600	0.632896	0.000443667	Atp6v0a4	ATPase, H+ transporting, lysosomal V0 subunit A4 [Source:MGI Symbol;Acc:MGI:2153480]
ENSMUSG00000031548	0.592911	0.00047312	Sfrp1	secreted frizzled-related protein 1 [Source:MGI Symbol;Acc:MGI:892014]
ENSMUSG00000028125	-0.563244	0.000486846	Abca4	ATP-binding cassette, sub-family A (ABC1), member 4 [Source:MGI Symbol;Acc:MGI:109424]
ENSMUSG00000042429	0.566852	0.000514223	Adora1	adenosine A1 receptor [Source:MGI Symbol;Acc:MGI:99401]
ENSMUSG00000060126	0.455652	0.000514223	Tpt1	tumor protein, translationally-controlled 1 [Source:MGI Symbol;Acc:MGI:104890]
ENSMUSG00000078922	1.03645	0.000514223	Tgtp1	T cell specific GTPase 1 [Source:MGI Symbol;Acc:MGI:98734]
ENSMUSG00000005470	0.971322	0.000514671	Asf1b	anti-silencing function 1B histone chaperone [Source:MGI Symbol;Acc:MGI:1914179]
ENSMUSG00000037846	-0.411794	0.000514671	Rtkn2	rhotekin 2 [Source:MGI Symbol;Acc:MGI:2158417]
ENSMUSG00000026819	0.47239	0.000548963	Slc25a25	solute carrier family 25 (mitochondrial carrier, phosphate carrier), member 25 [Source:MGI Symbol;Acc:MGI:1915913]
ENSMUSG00000038670	0.365422	0.000583096	Mybpc2	myosin binding protein C, fast-type [Source:MGI Symbol;Acc:MGI:1336170]
ENSMUSG00000052749	1.20968	0.000592388	Trim30b	tripartite motif-containing 30B [Source:MGI Symbol;Acc:MGI:4821256]
ENSMUSG00000022875	10	0.000629114	Kng1	kininogen 1 [Source:MGI Symbol;Acc:MGI:1097705]
ENSMUSG00000060703	0.445834	0.000631013	Cd302	CD302 antigen [Source:MGI Symbol;Acc:MGI:1913455]
ENSMUSG00000039519	0.883125	0.000648178	Cyp7b1	cytochrome P450, family 7, subfamily b, polypeptide 1 [Source:MGI Symbol;Acc:MGI:104978]
ENSMUSG00000079941	0.449136	0.000648178	Gm11273	predicted gene 11273 [Source:MGI Symbol;Acc:MGI:3649411]
ENSMUSG00000020017	0.6129	0.000655648	Hal	histidine ammonia lyase [Source:MGI Symbol;Acc:MGI:96010]
ENSMUSG00000026712	0.397743	0.00066987	Mrc1	mannose receptor, C type 1 [Source:MGI Symbol;Acc:MGI:97142]
ENSMUSG00000015854	0.769096	0.00068738	Cd5l	CD5 antigen-like [Source:MGI Symbol;Acc:MGI:1334419]
ENSMUSG00000038463	0.500961	0.00069352	Olfml2b	olfactomedin-like 2B [Source:MGI Symbol;Acc:MGI:2443310]
ENSMUSG00000018927	0.410644	0.000697968	Ccl6	chemokine (C-C motif) ligand 6 [Source:MGI Symbol;Acc:MGI:98263]
ENSMUSG00000029622	0.403988	0.000697968	Arpc1b	actin related protein 2/3 complex, subunit 1B [Source:MGI Symbol;Acc:MGI:1343142]
ENSMUSG00000024892	0.433404	0.000720569	Pcx	pyruvate carboxylase [Source:MGI Symbol;Acc:MGI:97520]
ENSMUSG00000044827	0.926899	0.000744827	Tlr1	toll-like receptor 1 [Source:MGI Symbol;Acc:MGI:1341295]
ENSMUSG00000030786	0.674438	0.000762078	Itgam	integrin alpha M [Source:MGI Symbol;Acc:MGI:96607]
ENSMUSG00000059108	1.41361	0.000774406	Ifitm6	interferon induced transmembrane protein 6 [Source:MGI Symbol;Acc:MGI:2686976]
ENSMUSG00000005824	1.23807	0.000775576	Tnfsf14	tumor necrosis factor (ligand) superfamily, member 14 [Source:MGI Symbol;Acc:MGI:1355317]
ENSMUSG00000083668	1.6917	0.000778402	Gm5648	predicted pseudogene 5648 [Source:MGI Symbol;Acc:MGI:3647868]
ENSMUSG00000032038	0.439021	0.000851714	St3gal4	ST3 beta-galactoside alpha-2,3-sialyltransferase 4 [Source:MGI Symbol;Acc:MGI:1316743]
ENSMUSG00000003484	0.890726	0.000893448	Cyp4f18	cytochrome P450, family 4, subfamily f, polypeptide 18 [Source:MGI Symbol;Acc:MGI:1919304]
ENSMUSG00000044894	0.432153	0.000893448	Uqcrq	ubiquinol-cytochrome c reductase, complex III subunit VII [Source:MGI Symbol;Acc:MGI:107807]
ENSMUSG00000094497	0.806892	0.000896014	Gm8210	predicted pseudogene 8210 [Source:MGI Symbol;Acc:MGI:3643593]
ENSMUSG00000050737	0.463158	0.0010163	Ptges	prostaglandin E synthase [Source:MGI Symbol;Acc:MGI:1927593]
ENSMUSG00000050335	0.406889	0.00103445	Lgals3	lectin, galactose binding, soluble 3 [Source:MGI Symbol;Acc:MGI:96778]
ENSMUSG00000079105	0.377152	0.00103823	C7	complement component 7 [Source:MGI Symbol;Acc:MGI:88235]
ENSMUSG00000020241	0.405506	0.00103857	Col6a2	collagen, type VI, alpha 2 [Source:MGI Symbol;Acc:MGI:88460]
ENSMUSG00000027995	0.494262	0.00103857	Tlr2	toll-like receptor 2 [Source:MGI Symbol;Acc:MGI:1346060]
ENSMUSG00000046057	2.01327	0.00103857	Gm15428	predicted pseudogene 15428 [Source:MGI Symbol;Acc:MGI:3642670]
ENSMUSG00000026355	0.627193	0.00105272	Mcm6	minichromosome maintenance complex component 6 [Source:MGI Symbol;Acc:MGI:1298227]
ENSMUSG00000027360	0.411888	0.00105567	Hdc	histidine decarboxylase [Source:MGI Symbol;Acc:MGI:96062]
ENSMUSG00000066809	1.13236	0.00105844	Gm10180	predicted gene 10180 [Source:MGI Symbol;Acc:MGI:3701608]
ENSMUSG00000025880	-0.393553	0.00109374	Smad7	SMAD family member 7 [Source:MGI Symbol;Acc:MGI:1100518]
ENSMUSG00000022033	1.35021	0.0011458	Pbk	PDZ binding kinase [Source:MGI Symbol;Acc:MGI:1289156]
ENSMUSG00000017146	1.02524	0.00115359	Brca1	breast cancer 1, early onset [Source:MGI Symbol;Acc:MGI:104537]
ENSMUSG00000067058	0.548731	0.00117037	Rps15a-ps5	ribosomal protein S15A, pseudogene 5 [Source:MGI Symbol;Acc:MGI:3642245]
ENSMUSG00000028544	0.817949	0.00118934	Slc5a9	solute carrier family 5 (sodium/glucose cotransporter), member 9 [Source:MGI Symbol;Acc:MGI:2140201]
ENSMUSG00000032254	0.89972	0.0012198	Kif23	kinesin family member 23 [Source:MGI Symbol;Acc:MGI:1919069]
ENSMUSG00000043008	0.471776	0.00123065	Klhl6	kelch-like 6 [Source:MGI Symbol;Acc:MGI:2686922]
ENSMUSG00000045763	0.833423	0.00123676	Basp1	brain abundant, membrane attached signal protein 1 [Source:MGI Symbol;Acc:MGI:1917600]
ENSMUSG00000090698	1.172	0.00126151	Apold1	apolipoprotein L domain containing 1 [Source:MGI Symbol;Acc:MGI:2685921]
ENSMUSG00000005125	0.474392	0.00140643	Ndrg1	N-myc downstream regulated gene 1 [Source:MGI Symbol;Acc:MGI:1341799]
ENSMUSG00000031966	-0.717648	0.00142492	Glb1l3	galactosidase, beta 1 like 3 [Source:MGI Symbol;Acc:MGI:1918143]
ENSMUSG00000055632	0.593319	0.00142492	Hmcn2	hemicentin 2 [Source:MGI Symbol;Acc:MGI:2677838]
ENSMUSG00000050896	1.02048	0.00146931	Rtn4rl2	reticulon 4 receptor-like 2 [Source:MGI Symbol;Acc:MGI:2669796]
ENSMUSG00000058818	0.525889	0.00150328	Pirb	paired Ig-like receptor B [Source:MGI Symbol;Acc:MGI:894311]
ENSMUSG00000000182	3.82981	0.00162414	Fgf23	fibroblast growth factor 23 [Source:MGI Symbol;Acc:MGI:1891427]
ENSMUSG00000044951	-0.448117	0.0016255	Mylk4	myosin light chain kinase family, member 4 [Source:MGI Symbol;Acc:MGI:3643758]
ENSMUSG00000070348	0.418527	0.00167095	Ccnd1	cyclin D1 [Source:MGI Symbol;Acc:MGI:88313]
ENSMUSG00000068587	1.45681	0.0018001	Mgam	maltase-glucoamylase [Source:MGI Symbol;Acc:MGI:1203495]
ENSMUSG00000028766	0.516369	0.00182441	Alpl	alkaline phosphatase, liver/bone/kidney [Source:MGI Symbol;Acc:MGI:87983]
ENSMUSG00000029482	0.443527	0.00182441	Aacs	acetoacetyl-CoA synthetase [Source:MGI Symbol;Acc:MGI:1926144]
ENSMUSG00000078161	0.51342	0.00182867	Erich3	glutamate rich 3 [Source:MGI Symbol;Acc:MGI:1919095]
ENSMUSG00000022893	0.380742	0.0018347	Adamts1	a disintegrin-like and metallopeptidase (reprolysin type) with thrombospondin type 1 motif, 1 [Source:MGI Symbol;Acc:MGI:109249]
ENSMUSG00000058755	1.44998	0.0019119	Osm	oncostatin M [Source:MGI Symbol;Acc:MGI:104749]
ENSMUSG00000069910	1.29181	0.00191555	Spdl1	spindle apparatus coiled-coil protein 1 [Source:MGI Symbol;Acc:MGI:1917635]
ENSMUSG00000015880	1.32087	0.00198913	Ncapg	non-SMC condensin I complex, subunit G [Source:MGI Symbol;Acc:MGI:1930197]
ENSMUSG00000073424	-0.550849	0.00205328	Cyp4f15	cytochrome P450, family 4, subfamily f, polypeptide 15 [Source:MGI Symbol;Acc:MGI:2146921]
ENSMUSG00000051596	0.903788	0.00211224	Otop1	otopetrin 1 [Source:MGI Symbol;Acc:MGI:2388363]
ENSMUSG00000107369	-0.487496	0.00211224	Gstm2-ps1	glutathione S-transferase mu 2 (muscle), pseudogene 1 [Source:MGI Symbol;Acc:MGI:3648223]
ENSMUSG00000026728	0.416596	0.00213284	Vim	vimentin [Source:MGI Symbol;Acc:MGI:98932]
ENSMUSG00000021765	0.415207	0.00215446	Fst	follistatin [Source:MGI Symbol;Acc:MGI:95586]
ENSMUSG00000032271	0.887967	0.00217325	Nnmt	nicotinamide N-methyltransferase [Source:MGI Symbol;Acc:MGI:1099443]
ENSMUSG00000035458	-0.356951	0.00224492	Tnni3	troponin I, cardiac 3 [Source:MGI Symbol;Acc:MGI:98783]
ENSMUSG00000041431	1.53871	0.00224492	Ccnb1	cyclin B1 [Source:MGI Symbol;Acc:MGI:88302]
ENSMUSG00000079014	0.994331	0.00225422	Serpina3i	serine (or cysteine) peptidase inhibitor, clade A, member 3I [Source:MGI Symbol;Acc:MGI:2182841]
ENSMUSG00000027514	0.910892	0.00228004	Zbp1	Z-DNA binding protein 1 [Source:MGI Symbol;Acc:MGI:1927449]
ENSMUSG00000001056	0.499354	0.00228713	Nhp2	NHP2 ribonucleoprotein [Source:MGI Symbol;Acc:MGI:1098547]
ENSMUSG00000024056	1.57873	0.00232908	Ndc80	NDC80 kinetochore complex component [Source:MGI Symbol;Acc:MGI:1914302]
ENSMUSG00000020469	-0.355432	0.00236229	Myl7	myosin, light polypeptide 7, regulatory [Source:MGI Symbol;Acc:MGI:107495]
ENSMUSG00000074802	0.877076	0.00236229	Gas2l3	growth arrest-specific 2 like 3 [Source:MGI Symbol;Acc:MGI:1918780]
ENSMUSG00000027254	0.483021	0.00237066	Map1a	microtubule-associated protein 1 A [Source:MGI Symbol;Acc:MGI:1306776]
ENSMUSG00000076676	10	0.00241684	Ighv12-3	immunoglobulin heavy variable V12-3 [Source:MGI Symbol;Acc:MGI:3646760]
ENSMUSG00000038007	-0.384008	0.00242031	Acer2	alkaline ceramidase 2 [Source:MGI Symbol;Acc:MGI:1920932]
ENSMUSG00000034116	0.552645	0.00242356	Vav1	vav 1 oncogene [Source:MGI Symbol;Acc:MGI:98923]
ENSMUSG00000027843	0.594017	0.00246049	Ptpn22	protein tyrosine phosphatase, non-receptor type 22 (lymphoid) [Source:MGI Symbol;Acc:MGI:107170]
ENSMUSG00000031594	3.36774	0.00246049	Fgl1	fibrinogen-like protein 1 [Source:MGI Symbol;Acc:MGI:102795]
ENSMUSG00000022528	-0.427337	0.00260129	Hes1	hes family bHLH transcription factor 1 [Source:MGI Symbol;Acc:MGI:104853]
ENSMUSG00000025165	3.88425	0.00261948	Sectm1a	secreted and transmembrane 1A [Source:MGI Symbol;Acc:MGI:2384805]
ENSMUSG00000031444	0.673044	0.0026587	F10	coagulation factor X [Source:MGI Symbol;Acc:MGI:103107]
ENSMUSG00000019832	0.563258	0.00271473	Rab32	RAB32, member RAS oncogene family [Source:MGI Symbol;Acc:MGI:1915094]
ENSMUSG00000032400	0.997836	0.00272343	Zwilch	zwilch kinetochore protein [Source:MGI Symbol;Acc:MGI:1915264]
ENSMUSG00000041827	1.37779	0.00272343	Oasl1	2'-5' oligoadenylate synthetase-like 1 [Source:MGI Symbol;Acc:MGI:2180849]
ENSMUSG00000016255	0.850484	0.00274332	Tubb1	tubulin, beta 1 class VI [Source:MGI Symbol;Acc:MGI:107814]
ENSMUSG00000041653	0.460032	0.00279152	Pnpla3	patatin-like phospholipase domain containing 3 [Source:MGI Symbol;Acc:MGI:2151796]
ENSMUSG00000070942	0.47449	0.00279152	Il1rl2	interleukin 1 receptor-like 2 [Source:MGI Symbol;Acc:MGI:1913107]
ENSMUSG00000072620	0.4637	0.00287193	Slfn2	schlafen 2 [Source:MGI Symbol;Acc:MGI:1313258]
ENSMUSG00000061397	0.559995	0.00296833	Krt79	keratin 79 [Source:MGI Symbol;Acc:MGI:2385030]
ENSMUSG00000062593	0.428184	0.0029863	Gm49339	predicted gene, 49339 [Source:MGI Symbol;Acc:MGI:6121530]
ENSMUSG00000002831	0.36108	0.00303346	Plin4	perilipin 4 [Source:MGI Symbol;Acc:MGI:1929709]
ENSMUSG00000037033	1.76354	0.00304959	Clca3b	chloride channel accessory 3B [Source:MGI Symbol;Acc:MGI:2181989]
ENSMUSG00000060063	0.670702	0.00305185	Alox5ap	arachidonate 5-lipoxygenase activating protein [Source:MGI Symbol;Acc:MGI:107505]
ENSMUSG00000037313	0.77289	0.00309222	Tacc3	transforming, acidic coiled-coil containing protein 3 [Source:MGI Symbol;Acc:MGI:1341163]
ENSMUSG00000017737	0.587806	0.00312842	Mmp9	matrix metallopeptidase 9 [Source:MGI Symbol;Acc:MGI:97011]
ENSMUSG00000047330	0.543492	0.00316955	Kcne4	potassium voltage-gated channel, Isk-related subfamily, gene 4 [Source:MGI Symbol;Acc:MGI:1891125]
ENSMUSG00000021950	0.403775	0.00318221	Anxa8	annexin A8 [Source:MGI Symbol;Acc:MGI:1201374]
ENSMUSG00000022126	2.52832	0.00318221	Acod1	aconitate decarboxylase 1 [Source:MGI Symbol;Acc:MGI:103206]
ENSMUSG00000030109	1.01512	0.00319209	Slc6a12	solute carrier family 6 (neurotransmitter transporter, betaine/GABA), member 12 [Source:MGI Symbol;Acc:MGI:95628]
ENSMUSG00000027496	0.886621	0.00349019	Aurka	aurora kinase A [Source:MGI Symbol;Acc:MGI:894678]
ENSMUSG00000022015	1.4903	0.00359168	Tnfsf11	tumor necrosis factor (ligand) superfamily, member 11 [Source:MGI Symbol;Acc:MGI:1100089]
ENSMUSG00000040298	2.36036	0.00359257	Btbd16	BTB (POZ) domain containing 16 [Source:MGI Symbol;Acc:MGI:3045247]
ENSMUSG00000020722	0.739401	0.0036739	Cacng1	calcium channel, voltage-dependent, gamma subunit 1 [Source:MGI Symbol;Acc:MGI:1206582]
ENSMUSG00000026442	0.928255	0.0037181	Nfasc	neurofascin [Source:MGI Symbol;Acc:MGI:104753]
ENSMUSG00000045328	1.01116	0.0037292	Cenpe	centromere protein E [Source:MGI Symbol;Acc:MGI:1098230]
ENSMUSG00000076731	2.50744	0.00377242	Ighv8-12	immunoglobulin heavy variable V8-12 [Source:MGI Symbol;Acc:MGI:3642873]
ENSMUSG00000021569	1.26114	0.00393132	Trip13	thyroid hormone receptor interactor 13 [Source:MGI Symbol;Acc:MGI:1916966]
ENSMUSG00000027204	0.362981	0.00401849	Fbn1	fibrillin 1 [Source:MGI Symbol;Acc:MGI:95489]
ENSMUSG00000074971	-0.361447	0.00411356	Fibin	fin bud initiation factor homolog (zebrafish) [Source:MGI Symbol;Acc:MGI:1914856]
ENSMUSG00000037762	-0.357837	0.00422463	Slc16a9	solute carrier family 16 (monocarboxylic acid transporters), member 9 [Source:MGI Symbol;Acc:MGI:1914109]
ENSMUSG00000033826	0.617463	0.00427976	Dnah8	dynein, axonemal, heavy chain 8 [Source:MGI Symbol;Acc:MGI:107714]
ENSMUSG00000074151	0.601916	0.00428891	Nlrc5	NLR family, CARD domain containing 5 [Source:MGI Symbol;Acc:MGI:3612191]
ENSMUSG00000086691	-0.610677	0.00433205	Gm15432	predicted gene 15432 [Source:MGI Symbol;Acc:MGI:3801969]
ENSMUSG00000041644	-0.942382	0.00442313	Slc5a12	solute carrier family 5 (sodium/glucose cotransporter), member 12 [Source:MGI Symbol;Acc:MGI:2138890]
ENSMUSG00000023905	0.423682	0.00445201	Tnfrsf12a	tumor necrosis factor receptor superfamily, member 12a [Source:MGI Symbol;Acc:MGI:1351484]
ENSMUSG00000032860	0.524305	0.00462775	P2ry2	purinergic receptor P2Y, G-protein coupled 2 [Source:MGI Symbol;Acc:MGI:105107]
ENSMUSG00000073490	0.472249	0.00467881	Ifi207	interferon activated gene 207 [Source:MGI Symbol;Acc:MGI:2138302]
ENSMUSG00000039396	1.66861	0.00472043	Neil3	nei like 3 (E. coli) [Source:MGI Symbol;Acc:MGI:2384588]
ENSMUSG00000030935	0.607544	0.0047272	Acsm3	acyl-CoA synthetase medium-chain family member 3 [Source:MGI Symbol;Acc:MGI:99538]
ENSMUSG00000037868	0.785833	0.00479823	Egr2	early growth response 2 [Source:MGI Symbol;Acc:MGI:95296]
ENSMUSG00000068428	0.704905	0.00488454	Gmnc	geminin coiled-coil domain containing [Source:MGI Symbol;Acc:MGI:2685452]
ENSMUSG00000023940	1.60708	0.00492081	Sgo1	shugoshin 1 [Source:MGI Symbol;Acc:MGI:1919665]
ENSMUSG00000024041	2.30359	0.00497743	Cryaa	crystallin, alpha A [Source:MGI Symbol;Acc:MGI:88515]
ENSMUSG00000028909	-0.34932	0.00497743	Ptpru	protein tyrosine phosphatase, receptor type, U [Source:MGI Symbol;Acc:MGI:1321151]
ENSMUSG00000040711	0.40802	0.00497743	Sh3pxd2b	SH3 and PX domains 2B [Source:MGI Symbol;Acc:MGI:2442062]
ENSMUSG00000058290	0.829525	0.00498614	Espl1	extra spindle pole bodies 1, separase [Source:MGI Symbol;Acc:MGI:2146156]
ENSMUSG00000022148	0.75726	0.00524522	Fyb	FYN binding protein [Source:MGI Symbol;Acc:MGI:1346327]
ENSMUSG00000090086	-0.439405	0.00527862	AI480526	expressed sequence AI480526 [Source:MGI Symbol;Acc:MGI:2140910]
ENSMUSG00000021390	-0.35915	0.0053257	Ogn	osteoglycin [Source:MGI Symbol;Acc:MGI:109278]
ENSMUSG00000035683	1.16079	0.0053257	Melk	maternal embryonic leucine zipper kinase [Source:MGI Symbol;Acc:MGI:106924]
ENSMUSG00000039055	2.20731	0.00535286	Eme1	essential meiotic structure-specific endonuclease 1 [Source:MGI Symbol;Acc:MGI:3576783]
ENSMUSG00000031445	0.73484	0.0055626	Proz	protein Z, vitamin K-dependent plasma glycoprotein [Source:MGI Symbol;Acc:MGI:1860488]
ENSMUSG00000029718	0.370766	0.00558808	Pcolce	procollagen C-endopeptidase enhancer protein [Source:MGI Symbol;Acc:MGI:105099]
ENSMUSG00000027875	-0.355203	0.00559991	Hmgcs2	3-hydroxy-3-methylglutaryl-Coenzyme A synthase 2 [Source:MGI Symbol;Acc:MGI:101939]
ENSMUSG00000021313	-0.345177	0.00562049	Ryr2	ryanodine receptor 2, cardiac [Source:MGI Symbol;Acc:MGI:99685]
ENSMUSG00000037447	0.427914	0.0056397	Arid5a	AT rich interactive domain 5A (MRF1-like) [Source:MGI Symbol;Acc:MGI:2443039]
ENSMUSG00000038943	0.873301	0.00564364	Prc1	protein regulator of cytokinesis 1 [Source:MGI Symbol;Acc:MGI:1858961]
ENSMUSG00000027699	0.752078	0.00564867	Ect2	ect2 oncogene [Source:MGI Symbol;Acc:MGI:95281]
ENSMUSG00000037166	-0.366682	0.00573079	Ppp1r14a	protein phosphatase 1, regulatory (inhibitor) subunit 14A [Source:MGI Symbol;Acc:MGI:1931139]
ENSMUSG00000032508	0.393551	0.00577272	Myd88	myeloid differentiation primary response gene 88 [Source:MGI Symbol;Acc:MGI:108005]
ENSMUSG00000064294	-0.352107	0.00589168	Aox3	aldehyde oxidase 3 [Source:MGI Symbol;Acc:MGI:1918974]
ENSMUSG00000050914	0.62921	0.00590913	Ankrd37	ankyrin repeat domain 37 [Source:MGI Symbol;Acc:MGI:3603344]
ENSMUSG00000056749	0.498048	0.00598211	Nfil3	nuclear factor, interleukin 3, regulated [Source:MGI Symbol;Acc:MGI:109495]
ENSMUSG00000027359	1.02448	0.00601684	Slc27a2	solute carrier family 27 (fatty acid transporter), member 2 [Source:MGI Symbol;Acc:MGI:1347099]
ENSMUSG00000079451	1.08112	0.00607102	Tmprss11g	transmembrane protease, serine 11g [Source:MGI Symbol;Acc:MGI:2444058]
ENSMUSG00000006344	0.510524	0.00609371	Ggt5	gamma-glutamyltransferase 5 [Source:MGI Symbol;Acc:MGI:1346063]
ENSMUSG00000030693	-0.510714	0.00628507	Klk10	kallikrein related-peptidase 10 [Source:MGI Symbol;Acc:MGI:1916790]
ENSMUSG00000040084	0.814925	0.00628757	Bub1b	BUB1B, mitotic checkpoint serine/threonine kinase [Source:MGI Symbol;Acc:MGI:1333889]
ENSMUSG00000034936	-0.368816	0.00629838	Arl4d	ADP-ribosylation factor-like 4D [Source:MGI Symbol;Acc:MGI:1933155]
ENSMUSG00000026579	0.640166	0.00639486	F5	coagulation factor V [Source:MGI Symbol;Acc:MGI:88382]
ENSMUSG00000066361	0.384931	0.00643669	Serpina3c	serine (or cysteine) peptidase inhibitor, clade A, member 3C [Source:MGI Symbol;Acc:MGI:102848]
ENSMUSG00000037974	1.11608	0.00652469	Muc5ac	mucin 5, subtypes A and C, tracheobronchial/gastric [Source:MGI Symbol;Acc:MGI:104697]
ENSMUSG00000025534	0.376653	0.00673413	Gusb	glucuronidase, beta [Source:MGI Symbol;Acc:MGI:95872]
ENSMUSG00000029086	0.492739	0.00677607	Prom1	prominin 1 [Source:MGI Symbol;Acc:MGI:1100886]
ENSMUSG00000032725	0.579912	0.00680658	Folr2	folate receptor 2 (fetal) [Source:MGI Symbol;Acc:MGI:95569]
ENSMUSG00000028369	0.338816	0.0068788	Svep1	sushi, von Willebrand factor type A, EGF and pentraxin domain containing 1 [Source:MGI Symbol;Acc:MGI:1928849]
ENSMUSG00000029163	0.354688	0.00693168	Emilin1	elastin microfibril interfacer 1 [Source:MGI Symbol;Acc:MGI:1926189]
ENSMUSG00000076541	-3.18782	0.00695517	Igkv4-79	immunoglobulin kappa variable 4-79 [Source:MGI Symbol;Acc:MGI:2685040]
ENSMUSG00000038252	0.52555	0.0070876	Ncapd2	non-SMC condensin I complex, subunit D2 [Source:MGI Symbol;Acc:MGI:1915548]
ENSMUSG00000013033	-0.342389	0.00736444	Adgrl1	adhesion G protein-coupled receptor L1 [Source:MGI Symbol;Acc:MGI:1929461]
ENSMUSG00000033538	0.536722	0.00738934	Casp4	caspase 4, apoptosis-related cysteine peptidase [Source:MGI Symbol;Acc:MGI:107700]
ENSMUSG00000027379	0.841348	0.00739022	Bub1	BUB1, mitotic checkpoint serine/threonine kinase [Source:MGI Symbol;Acc:MGI:1100510]
ENSMUSG00000034311	0.888074	0.00786153	Kif4	kinesin family member 4 [Source:MGI Symbol;Acc:MGI:108389]
ENSMUSG00000045055	0.553323	0.00855954	Rpsa-ps2	ribosomal protein SA, pseudogene 2 [Source:MGI Symbol;Acc:MGI:3643356]
ENSMUSG00000036805	-0.677782	0.00883289	Noxa1	NADPH oxidase activator 1 [Source:MGI Symbol;Acc:MGI:2449980]
ENSMUSG00000000555	0.360827	0.009141	Itga5	integrin alpha 5 (fibronectin receptor alpha) [Source:MGI Symbol;Acc:MGI:96604]
ENSMUSG00000043091	0.372061	0.00927999	Tuba1c	tubulin, alpha 1C [Source:MGI Symbol;Acc:MGI:1095409]
ENSMUSG00000028064	0.383071	0.00951892	Sema4a	sema domain, immunoglobulin domain (Ig), transmembrane domain (TM) and short cytoplasmic domain, (semaphorin) 4A [Source:MGI Symbol;Acc:MGI:107560]
ENSMUSG00000030747	0.426009	0.00954692	Dgat2	diacylglycerol O-acyltransferase 2 [Source:MGI Symbol;Acc:MGI:1915050]
ENSMUSG00000102151	-2.06223	0.00958341	Gm37472	predicted gene, 37472 [Source:MGI Symbol;Acc:MGI:5610700]
ENSMUSG00000043740	0.668977	0.00972255	B430306N03Rik	RIKEN cDNA B430306N03 gene [Source:MGI Symbol;Acc:MGI:2443478]
ENSMUSG00000059657	1.28393	0.00997744	Stfa2l1	stefin A2 like 1 [Source:MGI Symbol;Acc:MGI:3524944]
ENSMUSG00000003153	0.476386	0.0100457	Slc2a3	solute carrier family 2 (facilitated glucose transporter), member 3 [Source:MGI Symbol;Acc:MGI:95757]
ENSMUSG00000026166	1.51779	0.0100457	Ccl20	chemokine (C-C motif) ligand 20 [Source:MGI Symbol;Acc:MGI:1329031]
ENSMUSG00000030607	0.971088	0.0101293	Acan	aggrecan [Source:MGI Symbol;Acc:MGI:99602]
ENSMUSG00000020473	0.342989	0.0106622	Aebp1	AE binding protein 1 [Source:MGI Symbol;Acc:MGI:1197012]
ENSMUSG00000028613	0.775658	0.0106639	Lrp8	low density lipoprotein receptor-related protein 8, apolipoprotein e receptor [Source:MGI Symbol;Acc:MGI:1340044]
ENSMUSG00000034463	0.581249	0.0107065	Scara3	scavenger receptor class A, member 3 [Source:MGI Symbol;Acc:MGI:2444418]
ENSMUSG00000022816	0.332994	0.010935	Fstl1	follistatin-like 1 [Source:MGI Symbol;Acc:MGI:102793]
ENSMUSG00000040747	0.414472	0.0110883	Cd53	CD53 antigen [Source:MGI Symbol;Acc:MGI:88341]
ENSMUSG00000022548	0.366151	0.0111547	Apod	apolipoprotein D [Source:MGI Symbol;Acc:MGI:88056]
ENSMUSG00000047905	-0.422911	0.0111677	Gm8566	predicted pseudogene 8566 [Source:MGI Symbol;Acc:MGI:3647296]
ENSMUSG00000022488	0.373667	0.0114163	Nckap1l	NCK associated protein 1 like [Source:MGI Symbol;Acc:MGI:1926063]
ENSMUSG00000021803	1.46087	0.0114941	Cdhr1	cadherin-related family member 1 [Source:MGI Symbol;Acc:MGI:2157782]
ENSMUSG00000020651	0.784361	0.0115662	Slc26a4	solute carrier family 26, member 4 [Source:MGI Symbol;Acc:MGI:1346029]
ENSMUSG00000021457	0.367599	0.0118691	Syk	spleen tyrosine kinase [Source:MGI Symbol;Acc:MGI:99515]
ENSMUSG00000102594	-2.33453	0.0118691	Gm38381	predicted gene, 38381 [Source:MGI Symbol;Acc:MGI:5611609]
ENSMUSG00000056025	0.428316	0.011929	Clca3a1	chloride channel accessory 3A1 [Source:MGI Symbol;Acc:MGI:1316732]
ENSMUSG00000025202	1.21885	0.0119512	Scd3	stearoyl-coenzyme A desaturase 3 [Source:MGI Symbol;Acc:MGI:1353437]
ENSMUSG00000009214	1.82882	0.0122373	Mymk	myomaker, myoblast fusion factor [Source:MGI Symbol;Acc:MGI:1913389]
ENSMUSG00000095134	0.777283	0.0123058	Mid1-ps1	midline 1, pseudogene 1 [Source:MGI Symbol;Acc:MGI:5780070]
ENSMUSG00000035455	0.98829	0.0123984	Fignl1	fidgetin-like 1 [Source:MGI Symbol;Acc:MGI:1890648]
ENSMUSG00000035365	1.61502	0.0124234	Parpbp	PARP1 binding protein [Source:MGI Symbol;Acc:MGI:1922567]
ENSMUSG00000063524	0.454545	0.0125724	Eno1	enolase 1, alpha non-neuron [Source:MGI Symbol;Acc:MGI:95393]
ENSMUSG00000071068	0.623837	0.0128768	Treml2	triggering receptor expressed on myeloid cells-like 2 [Source:MGI Symbol;Acc:MGI:2147038]
ENSMUSG00000094985	-0.929671	0.0129518	Topaz1	testis and ovary specific PAZ domain containing 1 [Source:MGI Symbol;Acc:MGI:3779933]
ENSMUSG00000104735	-2.61613	0.0130081	C130075A20Rik	RIKEN cDNA C130075A20 gene [Source:MGI Symbol;Acc:MGI:2443940]
ENSMUSG00000021281	0.386395	0.0131064	Tnfaip2	tumor necrosis factor, alpha-induced protein 2 [Source:MGI Symbol;Acc:MGI:104960]
ENSMUSG00000027327	0.429082	0.0131712	1700037H04Rik	RIKEN cDNA 1700037H04 gene [Source:MGI Symbol;Acc:MGI:1914576]
ENSMUSG00000025351	0.375613	0.0133586	Cd63	CD63 antigen [Source:MGI Symbol;Acc:MGI:99529]
ENSMUSG00000031790	-0.316755	0.0133782	Mmp15	matrix metallopeptidase 15 [Source:MGI Symbol;Acc:MGI:109320]
ENSMUSG00000063457	-0.330481	0.013381	Rps15	ribosomal protein S15 [Source:MGI Symbol;Acc:MGI:98117]
ENSMUSG00000026669	1.05433	0.0137541	Mcm10	minichromosome maintenance 10 replication initiation factor [Source:MGI Symbol;Acc:MGI:1917274]
ENSMUSG00000037071	0.675832	0.0137991	Scd1	stearoyl-Coenzyme A desaturase 1 [Source:MGI Symbol;Acc:MGI:98239]
ENSMUSG00000028633	0.338996	0.0140103	Ctps	cytidine 5'-triphosphate synthase [Source:MGI Symbol;Acc:MGI:1858304]
ENSMUSG00000001334	-0.432289	0.0142883	Fndc5	fibronectin type III domain containing 5 [Source:MGI Symbol;Acc:MGI:1917614]
ENSMUSG00000024640	0.386951	0.0142883	Psat1	phosphoserine aminotransferase 1 [Source:MGI Symbol;Acc:MGI:2183441]
ENSMUSG00000045539	-0.39258	0.0143422	Sprr3	small proline-rich protein 3 [Source:MGI Symbol;Acc:MGI:1330237]
ENSMUSG00000039004	-0.326417	0.0144342	Bmp6	bone morphogenetic protein 6 [Source:MGI Symbol;Acc:MGI:88182]
ENSMUSG00000028480	0.425201	0.014501	Glipr2	GLI pathogenesis-related 2 [Source:MGI Symbol;Acc:MGI:1917770]
ENSMUSG00000020185	0.90883	0.0146504	E2f7	E2F transcription factor 7 [Source:MGI Symbol;Acc:MGI:1289147]
ENSMUSG00000031495	1.45541	0.0147684	Cd209d	CD209d antigen [Source:MGI Symbol;Acc:MGI:2157947]
ENSMUSG00000024059	0.360031	0.0147753	Clip4	CAP-GLY domain containing linker protein family, member 4 [Source:MGI Symbol;Acc:MGI:1919100]
ENSMUSG00000106832	2.94273	0.014856	Gm42632	predicted gene 42632 [Source:MGI Symbol;Acc:MGI:5662769]
ENSMUSG00000028965	1.07388	0.014875	Tnfrsf9	tumor necrosis factor receptor superfamily, member 9 [Source:MGI Symbol;Acc:MGI:1101059]
ENSMUSG00000083833	1.0136	0.014875	Gm13841	predicted gene 13841 [Source:MGI Symbol;Acc:MGI:3650890]
ENSMUSG00000107115	-10	0.0149941	Gm43052	predicted gene 43052 [Source:MGI Symbol;Acc:MGI:5663189]
ENSMUSG00000029093	0.412317	0.0150134	Sorcs2	sortilin-related VPS10 domain containing receptor 2 [Source:MGI Symbol;Acc:MGI:1932289]
ENSMUSG00000000290	0.34358	0.0150507	Itgb2	integrin beta 2 [Source:MGI Symbol;Acc:MGI:96611]
ENSMUSG00000030707	0.392562	0.0150507	Coro1a	coronin, actin binding protein 1A [Source:MGI Symbol;Acc:MGI:1345961]
ENSMUSG00000107655	-0.422764	0.015526	Gm44220	predicted gene, 44220 [Source:MGI Symbol;Acc:MGI:5690612]
ENSMUSG00000030528	0.746029	0.0155725	Blm	Bloom syndrome, RecQ like helicase [Source:MGI Symbol;Acc:MGI:1328362]
ENSMUSG00000021123	0.490427	0.0156546	Rdh12	retinol dehydrogenase 12 [Source:MGI Symbol;Acc:MGI:1925224]
ENSMUSG00000045027	1.311	0.0156756	Prss22	protease, serine 22 [Source:MGI Symbol;Acc:MGI:1918085]
ENSMUSG00000024791	1.32557	0.0159489	Cdca5	cell division cycle associated 5 [Source:MGI Symbol;Acc:MGI:1915099]
ENSMUSG00000060131	0.52835	0.0162056	Atp8b4	ATPase, class I, type 8B, member 4 [Source:MGI Symbol;Acc:MGI:1859664]
ENSMUSG00000021190	0.314892	0.0162226	Lgmn	legumain [Source:MGI Symbol;Acc:MGI:1330838]
ENSMUSG00000033031	0.722878	0.016268	C330027C09Rik	RIKEN cDNA C330027C09 gene [Source:MGI Symbol;Acc:MGI:2146335]
ENSMUSG00000063060	-0.351394	0.0165802	Sox7	SRY (sex determining region Y)-box 7 [Source:MGI Symbol;Acc:MGI:98369]
ENSMUSG00000041959	0.331001	0.0166573	S100a10	S100 calcium binding protein A10 (calpactin) [Source:MGI Symbol;Acc:MGI:1339468]
ENSMUSG00000011752	0.40517	0.0166755	Pgam1	phosphoglycerate mutase 1 [Source:MGI Symbol;Acc:MGI:97552]
ENSMUSG00000026587	1.44344	0.0166755	Astn1	astrotactin 1 [Source:MGI Symbol;Acc:MGI:1098567]
ENSMUSG00000053475	1.01535	0.0166755	Tnfaip6	tumor necrosis factor alpha induced protein 6 [Source:MGI Symbol;Acc:MGI:1195266]
ENSMUSG00000026981	0.525444	0.0167843	Il1rn	interleukin 1 receptor antagonist [Source:MGI Symbol;Acc:MGI:96547]
ENSMUSG00000023015	0.693873	0.0168346	Racgap1	Rac GTPase-activating protein 1 [Source:MGI Symbol;Acc:MGI:1349423]
ENSMUSG00000038521	0.303778	0.0168346	C1s1	complement component 1, s subcomponent 1 [Source:MGI Symbol;Acc:MGI:1355312]
ENSMUSG00000054520	0.430911	0.0168346	Sh3bp2	SH3-domain binding protein 2 [Source:MGI Symbol;Acc:MGI:1346349]
ENSMUSG00000029762	0.425904	0.0168913	Akr1b8	aldo-keto reductase family 1, member B8 [Source:MGI Symbol;Acc:MGI:107673]
ENSMUSG00000056737	0.348654	0.0170358	Capg	capping protein (actin filament), gelsolin-like [Source:MGI Symbol;Acc:MGI:1098259]
ENSMUSG00000026875	-0.347955	0.0170367	Traf1	TNF receptor-associated factor 1 [Source:MGI Symbol;Acc:MGI:101836]
ENSMUSG00000020181	1.14659	0.017106	Nav3	neuron navigator 3 [Source:MGI Symbol;Acc:MGI:2183703]
ENSMUSG00000041498	1.08765	0.0173532	Kif14	kinesin family member 14 [Source:MGI Symbol;Acc:MGI:1098226]
ENSMUSG00000019326	0.450747	0.0175482	Aoc3	amine oxidase, copper containing 3 [Source:MGI Symbol;Acc:MGI:1306797]
ENSMUSG00000022831	0.452459	0.017819	Hcls1	hematopoietic cell specific Lyn substrate 1 [Source:MGI Symbol;Acc:MGI:104568]
ENSMUSG00000102642	-2.70875	0.0178444	A130048G24Rik	RIKEN cDNA A130048G24 gene [Source:MGI Symbol;Acc:MGI:2443520]
ENSMUSG00000003051	0.435688	0.0182771	Elf3	E74-like factor 3 [Source:MGI Symbol;Acc:MGI:1101781]
ENSMUSG00000021069	0.344866	0.0182771	Pygl	liver glycogen phosphorylase [Source:MGI Symbol;Acc:MGI:97829]
ENSMUSG00000024401	1.75857	0.0182771	Tnf	tumor necrosis factor [Source:MGI Symbol;Acc:MGI:104798]
ENSMUSG00000058207	0.774587	0.0182771	Serpina3k	serine (or cysteine) peptidase inhibitor, clade A, member 3K [Source:MGI Symbol;Acc:MGI:98377]
ENSMUSG00000082016	0.357985	0.0184494	Pgam1-ps2	phosphoglycerate mutase 1, pseudogene 2 [Source:MGI Symbol;Acc:MGI:3645709]
ENSMUSG00000052605	-1.62863	0.0189249	Isoc2b	isochorismatase domain containing 2b [Source:MGI Symbol;Acc:MGI:1914691]
ENSMUSG00000074796	0.642685	0.0191459	Slc4a11	solute carrier family 4, sodium bicarbonate transporter-like, member 11 [Source:MGI Symbol;Acc:MGI:2138987]
ENSMUSG00000060019	0.301382	0.0191741	Gm10073	predicted pseudogene 10073 [Source:MGI Symbol;Acc:MGI:3641908]
ENSMUSG00000083757	1.00018	0.0195181	Rps15a-ps4	ribosomal protein S15A, pseudogene 4 [Source:MGI Symbol;Acc:MGI:3652187]
ENSMUSG00000021939	0.394657	0.0195808	Ctsb	cathepsin B [Source:MGI Symbol;Acc:MGI:88561]
ENSMUSG00000028989	-0.563357	0.0196126	Angptl7	angiopoietin-like 7 [Source:MGI Symbol;Acc:MGI:3605801]
ENSMUSG00000058099	0.411695	0.0201988	Nfam1	Nfat activating molecule with ITAM motif 1 [Source:MGI Symbol;Acc:MGI:1921289]
ENSMUSG00000076536	-0.986894	0.0204955	Igkv4-86	immunoglobulin kappa variable 4-86 [Source:MGI Symbol;Acc:MGI:2685305]
ENSMUSG00000030830	0.42296	0.0206288	Itgal	integrin alpha L [Source:MGI Symbol;Acc:MGI:96606]
ENSMUSG00000109429	-1.72111	0.0206288	Gm45223	predicted gene 45223 [Source:MGI Symbol;Acc:MGI:5753799]
ENSMUSG00000073125	-0.59566	0.0207116	Xlr3b	X-linked lymphocyte-regulated 3B [Source:MGI Symbol;Acc:MGI:109505]
ENSMUSG00000023505	0.936908	0.021015	Cdca3	cell division cycle associated 3 [Source:MGI Symbol;Acc:MGI:1315198]
ENSMUSG00000024672	1.06412	0.0218211	Ms4a7	membrane-spanning 4-domains, subfamily A, member 7 [Source:MGI Symbol;Acc:MGI:1918846]
ENSMUSG00000008318	0.589378	0.0218518	Relt	RELT tumor necrosis factor receptor [Source:MGI Symbol;Acc:MGI:2443373]
ENSMUSG00000030867	0.92666	0.0218518	Plk1	polo like kinase 1 [Source:MGI Symbol;Acc:MGI:97621]
ENSMUSG00000040435	0.342286	0.0219277	Ppp1r15a	protein phosphatase 1, regulatory (inhibitor) subunit 15A [Source:MGI Symbol;Acc:MGI:1927072]
ENSMUSG00000039364	3.49107	0.0219584	Sectm1b	secreted and transmembrane 1B [Source:MGI Symbol;Acc:MGI:1929083]
ENSMUSG00000030020	-0.319552	0.0221839	Prickle2	prickle planar cell polarity protein 2 [Source:MGI Symbol;Acc:MGI:1925144]
ENSMUSG00000031821	1.05751	0.0221839	Gins2	GINS complex subunit 2 (Psf2 homolog) [Source:MGI Symbol;Acc:MGI:1921019]
ENSMUSG00000029915	0.676297	0.0224202	Clec5a	C-type lectin domain family 5, member a [Source:MGI Symbol;Acc:MGI:1345151]
ENSMUSG00000101389	0.467397	0.0224202	Ms4a4a	membrane-spanning 4-domains, subfamily A, member 4A [Source:MGI Symbol;Acc:MGI:3643932]
ENSMUSG00000022652	2.09115	0.0228079	Morc1	microrchidia 1 [Source:MGI Symbol;Acc:MGI:1316740]
ENSMUSG00000004668	1.38741	0.0229139	Abca13	ATP-binding cassette, sub-family A (ABC1), member 13 [Source:MGI Symbol;Acc:MGI:2388707]
ENSMUSG00000058254	-0.328677	0.0232864	Tspan7	tetraspanin 7 [Source:MGI Symbol;Acc:MGI:1298407]
ENSMUSG00000028044	0.731051	0.0237547	Cks1b	CDC28 protein kinase 1b [Source:MGI Symbol;Acc:MGI:1889208]
ENSMUSG00000061353	0.307243	0.0237547	Cxcl12	chemokine (C-X-C motif) ligand 12 [Source:MGI Symbol;Acc:MGI:103556]
ENSMUSG00000046470	-0.316031	0.0240082	Sox18	SRY (sex determining region Y)-box 18 [Source:MGI Symbol;Acc:MGI:103559]
ENSMUSG00000100104	0.824837	0.0240407	Gm5644	predicted gene 5644 [Source:MGI Symbol;Acc:MGI:3646381]
ENSMUSG00000085939	0.309063	0.0245397	Cd63-ps	CD63 antigen, pseudogene [Source:MGI Symbol;Acc:MGI:105972]
ENSMUSG00000036006	0.484046	0.0248609	Ripor2	RHO family interacting cell polarization regulator 2 [Source:MGI Symbol;Acc:MGI:2444879]
ENSMUSG00000086292	-4.42566	0.0248609	Gm16052	predicted gene 16052 [Source:MGI Symbol;Acc:MGI:3801835]
ENSMUSG00000020524	-0.326145	0.0249503	Gria1	glutamate receptor, ionotropic, AMPA1 (alpha 1) [Source:MGI Symbol;Acc:MGI:95808]
ENSMUSG00000027962	0.370056	0.0251078	Vcam1	vascular cell adhesion molecule 1 [Source:MGI Symbol;Acc:MGI:98926]
ENSMUSG00000000440	0.441223	0.0251347	Pparg	peroxisome proliferator activated receptor gamma [Source:MGI Symbol;Acc:MGI:97747]
ENSMUSG00000008305	-0.314663	0.0251578	Tle1	transducin-like enhancer of split 1 [Source:MGI Symbol;Acc:MGI:104636]
ENSMUSG00000062380	0.890037	0.0252333	Tubb3	tubulin, beta 3 class III [Source:MGI Symbol;Acc:MGI:107813]
ENSMUSG00000107529	-2.86423	0.0252333	Gm44291	predicted gene, 44291 [Source:MGI Symbol;Acc:MGI:5690683]
ENSMUSG00000024590	0.452568	0.0252432	Lmnb1	lamin B1 [Source:MGI Symbol;Acc:MGI:96795]
ENSMUSG00000104339	-2.28145	0.0253064	C130089K02Rik	RIKEN cDNA C130089K02 gene [Source:MGI Symbol;Acc:MGI:2444420]
ENSMUSG00000038344	-0.318741	0.0255152	Txlng	taxilin gamma [Source:MGI Symbol;Acc:MGI:3590652]
ENSMUSG00000042759	0.450573	0.0255263	Apobr	apolipoprotein B receptor [Source:MGI Symbol;Acc:MGI:2176230]
ENSMUSG00000057722	-0.343847	0.0255696	Lepr	leptin receptor [Source:MGI Symbol;Acc:MGI:104993]
ENSMUSG00000041219	0.567198	0.0255771	Arhgap11a	Rho GTPase activating protein 11A [Source:MGI Symbol;Acc:MGI:2444300]
ENSMUSG00000005054	0.330665	0.0268906	Cstb	cystatin B [Source:MGI Symbol;Acc:MGI:109514]
ENSMUSG00000034028	0.825408	0.0268906	Cd226	CD226 antigen [Source:MGI Symbol;Acc:MGI:3039602]
ENSMUSG00000001435	0.34438	0.0269939	Col18a1	collagen, type XVIII, alpha 1 [Source:MGI Symbol;Acc:MGI:88451]
ENSMUSG00000102196	1.61017	0.0271116	Gm38171	predicted gene, 38171 [Source:MGI Symbol;Acc:MGI:5611399]
ENSMUSG00000005057	0.543974	0.0274624	Sh2b2	SH2B adaptor protein 2 [Source:MGI Symbol;Acc:MGI:1345171]
ENSMUSG00000076940	-0.970437	0.0279144	Iglv2	immunoglobulin lambda variable 2 [Source:MGI Symbol;Acc:MGI:99548]
ENSMUSG00000027913	-0.394221	0.0286673	Crct1	cysteine-rich C-terminal 1 [Source:MGI Symbol;Acc:MGI:1921425]
ENSMUSG00000076591	-2.34527	0.0287132	Igkv8-16	immunoglobulin kappa variable 8-16 [Source:MGI Symbol;Acc:MGI:1330843]
ENSMUSG00000002699	0.530413	0.0289381	Lcp2	lymphocyte cytosolic protein 2 [Source:MGI Symbol;Acc:MGI:1321402]
ENSMUSG00000093826	-0.361396	0.0291706	Gm6900	predicted gene 6900 [Source:MGI Symbol;Acc:MGI:3645052]
ENSMUSG00000064215	0.32996	0.0292185	Ifi27	interferon, alpha-inducible protein 27 [Source:MGI Symbol;Acc:MGI:1277180]
ENSMUSG00000031775	-0.36101	0.0292403	Pllp	plasma membrane proteolipid [Source:MGI Symbol;Acc:MGI:1915051]
ENSMUSG00000032661	0.94691	0.0295509	Oas3	2'-5' oligoadenylate synthetase 3 [Source:MGI Symbol;Acc:MGI:2180850]
ENSMUSG00000029683	-0.394091	0.0300744	Lmod2	leiomodin 2 (cardiac) [Source:MGI Symbol;Acc:MGI:2135672]
ENSMUSG00000056904	0.706856	0.0300744	Gm5620	predicted gene 5620 [Source:MGI Symbol;Acc:MGI:3647798]
ENSMUSG00000079597	0.945728	0.0300744	Gm5483	predicted gene 5483 [Source:MGI Symbol;Acc:MGI:3645124]
ENSMUSG00000026622	0.513639	0.0301342	Nek2	NIMA (never in mitosis gene a)-related expressed kinase 2 [Source:MGI Symbol;Acc:MGI:109359]
ENSMUSG00000040133	1.66024	0.0301563	Gpr176	G protein-coupled receptor 176 [Source:MGI Symbol;Acc:MGI:2685858]
ENSMUSG00000002997	0.369241	0.0301682	Prkar2b	protein kinase, cAMP dependent regulatory, type II beta [Source:MGI Symbol;Acc:MGI:97760]
ENSMUSG00000060445	1.04579	0.0301682	Sycp2	synaptonemal complex protein 2 [Source:MGI Symbol;Acc:MGI:1933281]
ENSMUSG00000026394	10	0.0302747	Atp6v1g3	ATPase, H+ transporting, lysosomal V1 subunit G3 [Source:MGI Symbol;Acc:MGI:2450548]
ENSMUSG00000038515	-0.441591	0.0303579	Grtp1	GH regulated TBC protein 1 [Source:MGI Symbol;Acc:MGI:1914040]
ENSMUSG00000026489	0.365195	0.0304591	Coq8a	coenzyme Q8A [Source:MGI Symbol;Acc:MGI:1914676]
ENSMUSG00000037280	0.657112	0.0304591	Galnt6	polypeptide N-acetylgalactosaminyltransferase 6 [Source:MGI Symbol;Acc:MGI:1891640]
ENSMUSG00000078597	-0.638022	0.0309921	Cyp4a12b	cytochrome P450, family 4, subfamily a, polypeptide 12B [Source:MGI Symbol;Acc:MGI:3611747]
ENSMUSG00000076564	-2.20737	0.0312547	Igkv12-46	immunoglobulin kappa variable 12-46 [Source:MGI Symbol;Acc:MGI:4439773]
ENSMUSG00000030074	0.710063	0.0313632	Gxylt2	glucoside xylosyltransferase 2 [Source:MGI Symbol;Acc:MGI:2682940]
ENSMUSG00000020848	-0.383257	0.0313751	Doc2b	double C2, beta [Source:MGI Symbol;Acc:MGI:1100497]
ENSMUSG00000006522	0.827356	0.0316417	Itih3	inter-alpha trypsin inhibitor, heavy chain 3 [Source:MGI Symbol;Acc:MGI:96620]
ENSMUSG00000056394	0.472341	0.0322728	Lig1	ligase I, DNA, ATP-dependent [Source:MGI Symbol;Acc:MGI:101789]
ENSMUSG00000038690	0.330076	0.032733	Atp5j2	ATP synthase, H+ transporting, mitochondrial F0 complex, subunit F2 [Source:MGI Symbol;Acc:MGI:1927558]
ENSMUSG00000020889	-0.319809	0.0327965	Nr1d1	nuclear receptor subfamily 1, group D, member 1 [Source:MGI Symbol;Acc:MGI:2444210]
ENSMUSG00000018008	0.386981	0.0328704	Cyth4	cytohesin 4 [Source:MGI Symbol;Acc:MGI:2441702]
ENSMUSG00000025225	0.341948	0.0328704	Nfkb2	nuclear factor of kappa light polypeptide gene enhancer in B cells 2, p49/p100 [Source:MGI Symbol;Acc:MGI:1099800]
ENSMUSG00000020869	0.316841	0.0329394	Lrrc59	leucine rich repeat containing 59 [Source:MGI Symbol;Acc:MGI:2138133]
ENSMUSG00000051220	0.859813	0.0329394	Ercc6l	excision repair cross-complementing rodent repair deficiency complementation group 6 like [Source:MGI Symbol;Acc:MGI:2654144]
ENSMUSG00000062933	0.320202	0.03308	Gm10123	predicted pseudogene 10123 [Source:MGI Symbol;Acc:MGI:3704342]
ENSMUSG00000026691	-0.301593	0.0333015	Fmo3	flavin containing monooxygenase 3 [Source:MGI Symbol;Acc:MGI:1100496]
ENSMUSG00000029378	0.980268	0.0333015	Areg	amphiregulin [Source:MGI Symbol;Acc:MGI:88068]
ENSMUSG00000041736	0.30154	0.0335286	Tspo	translocator protein [Source:MGI Symbol;Acc:MGI:88222]
ENSMUSG00000014542	-1.25514	0.0337324	Clec4f	C-type lectin domain family 4, member f [Source:MGI Symbol;Acc:MGI:1859834]
ENSMUSG00000025747	0.592281	0.0344093	Tyms	thymidylate synthase [Source:MGI Symbol;Acc:MGI:98878]
ENSMUSG00000001348	0.372554	0.0347269	Acp5	acid phosphatase 5, tartrate resistant [Source:MGI Symbol;Acc:MGI:87883]
ENSMUSG00000108059	1.71776	0.0347269	Gm44369	predicted gene, 44369 [Source:MGI Symbol;Acc:MGI:5690761]
ENSMUSG00000035004	0.496294	0.0348384	Igsf6	immunoglobulin superfamily, member 6 [Source:MGI Symbol;Acc:MGI:1891393]
ENSMUSG00000030317	0.349984	0.0348391	Timp4	tissue inhibitor of metalloproteinase 4 [Source:MGI Symbol;Acc:MGI:109125]
ENSMUSG00000060143	0.29435	0.0348391	Gm10076	predicted gene 10076 [Source:MGI Symbol;Acc:MGI:3704451]
ENSMUSG00000071862	-2.01817	0.0348426	Lrrtm2	leucine rich repeat transmembrane neuronal 2 [Source:MGI Symbol;Acc:MGI:2389174]
ENSMUSG00000039238	-0.635724	0.0356843	Zfp750	zinc finger protein 750 [Source:MGI Symbol;Acc:MGI:2442210]
ENSMUSG00000057674	3.29144	0.0359858	Gm11938	predicted gene 11938 [Source:MGI Symbol;Acc:MGI:3651233]
ENSMUSG00000022385	0.885529	0.0362031	Gtse1	G two S phase expressed protein 1 [Source:MGI Symbol;Acc:MGI:1352755]
ENSMUSG00000003031	-0.304025	0.0362208	Cdkn1b	cyclin-dependent kinase inhibitor 1B [Source:MGI Symbol;Acc:MGI:104565]
ENSMUSG00000002068	1.0464	0.0362272	Ccne1	cyclin E1 [Source:MGI Symbol;Acc:MGI:88316]
ENSMUSG00000069188	-1.50739	0.0371588	Gm13192	predicted gene 13192 [Source:MGI Symbol;Acc:MGI:3651075]
ENSMUSG00000030495	-0.399201	0.0374355	Slc7a10	solute carrier family 7 (cationic amino acid transporter, y+ system), member 10 [Source:MGI Symbol;Acc:MGI:1858261]
ENSMUSG00000026357	0.66973	0.0378449	Rgs18	regulator of G-protein signaling 18 [Source:MGI Symbol;Acc:MGI:1927498]
ENSMUSG00000028873	0.845577	0.0385701	Cdca8	cell division cycle associated 8 [Source:MGI Symbol;Acc:MGI:1196274]
ENSMUSG00000034361	0.449314	0.0385701	Cpne2	copine II [Source:MGI Symbol;Acc:MGI:2387578]
ENSMUSG00000105933	-10	0.0385701	Gm43260	predicted gene 43260 [Source:MGI Symbol;Acc:MGI:5663397]
ENSMUSG00000050359	-0.544527	0.0385975	Sprr1a	small proline-rich protein 1A [Source:MGI Symbol;Acc:MGI:106660]
ENSMUSG00000095682	2.15524	0.0385975	Igkv3-1	immunoglobulin kappa variable 3-1 [Source:MGI Symbol;Acc:MGI:1330851]
ENSMUSG00000048922	0.923532	0.0386064	Cdca2	cell division cycle associated 2 [Source:MGI Symbol;Acc:MGI:1919787]
ENSMUSG00000029372	0.630722	0.0390545	Ppbp	pro-platelet basic protein [Source:MGI Symbol;Acc:MGI:1888712]
ENSMUSG00000078238	0.319966	0.0391805	Gm12854	predicted gene 12854 [Source:MGI Symbol;Acc:MGI:3650410]
ENSMUSG00000050721	0.339312	0.0398884	Plekho2	pleckstrin homology domain containing, family O member 2 [Source:MGI Symbol;Acc:MGI:2143132]
ENSMUSG00000026984	-0.726477	0.04054	Il1f6	interleukin 1 family, member 6 [Source:MGI Symbol;Acc:MGI:1859324]
ENSMUSG00000023456	0.290162	0.0407792	Tpi1	triosephosphate isomerase 1 [Source:MGI Symbol;Acc:MGI:98797]
ENSMUSG00000101517	1.34349	0.0407792	4732465J04Rik	RIKEN cDNA 4732465J04 gene [Source:MGI Symbol;Acc:MGI:3041208]
ENSMUSG00000032322	0.63989	0.0409279	Pstpip1	proline-serine-threonine phosphatase-interacting protein 1 [Source:MGI Symbol;Acc:MGI:1321396]
ENSMUSG00000026890	0.931072	0.0410226	Lhx6	LIM homeobox protein 6 [Source:MGI Symbol;Acc:MGI:1306803]
ENSMUSG00000038216	-0.641917	0.0413023	Pnmt	phenylethanolamine-N-methyltransferase [Source:MGI Symbol;Acc:MGI:97724]
ENSMUSG00000001517	0.607849	0.0416915	Foxm1	forkhead box M1 [Source:MGI Symbol;Acc:MGI:1347487]
ENSMUSG00000022372	0.323824	0.0416915	Sla	src-like adaptor [Source:MGI Symbol;Acc:MGI:104295]
ENSMUSG00000025701	0.425141	0.0416915	Alox5	arachidonate 5-lipoxygenase [Source:MGI Symbol;Acc:MGI:87999]
ENSMUSG00000068323	-0.291072	0.0416915	Slc4a5	solute carrier family 4, sodium bicarbonate cotransporter, member 5 [Source:MGI Symbol;Acc:MGI:2443220]
ENSMUSG00000017499	0.840999	0.0421729	Cdc6	cell division cycle 6 [Source:MGI Symbol;Acc:MGI:1345150]
ENSMUSG00000063713	2.71849	0.042799	Klk1b24	kallikrein 1-related peptidase b24 [Source:MGI Symbol;Acc:MGI:892021]
ENSMUSG00000021613	1.22311	0.0432017	Hapln1	hyaluronan and proteoglycan link protein 1 [Source:MGI Symbol;Acc:MGI:1337006]
ENSMUSG00000028581	0.30198	0.0432017	Laptm5	lysosomal-associated protein transmembrane 5 [Source:MGI Symbol;Acc:MGI:108046]
ENSMUSG00000038692	-0.389947	0.0433953	Hoxb4	homeobox B4 [Source:MGI Symbol;Acc:MGI:96185]
ENSMUSG00000036813	-0.592712	0.0437265	Entpd8	ectonucleoside triphosphate diphosphohydrolase 8 [Source:MGI Symbol;Acc:MGI:1919340]
ENSMUSG00000015970	0.477586	0.0439426	Chdh	choline dehydrogenase [Source:MGI Symbol;Acc:MGI:1860776]
ENSMUSG00000097797	1.7914	0.0439456	Gm26901	predicted gene, 26901 [Source:MGI Symbol;Acc:MGI:5477395]
ENSMUSG00000087516	-0.392519	0.0443507	Tbx3os1	T-box 3, opposite strand 1 [Source:MGI Symbol;Acc:MGI:3780472]
ENSMUSG00000027068	0.455807	0.044655	Dhrs9	dehydrogenase/reductase (SDR family) member 9 [Source:MGI Symbol;Acc:MGI:2442798]
ENSMUSG00000056666	0.334226	0.044785	Retsat	retinol saturase (all trans retinol 13,14 reductase) [Source:MGI Symbol;Acc:MGI:1914692]
ENSMUSG00000022150	0.294881	0.0449572	Dab2	disabled 2, mitogen-responsive phosphoprotein [Source:MGI Symbol;Acc:MGI:109175]
ENSMUSG00000022667	0.572341	0.0449572	Cd200r1	CD200 receptor 1 [Source:MGI Symbol;Acc:MGI:1889024]
ENSMUSG00000097930	-0.409278	0.047058	C330002G04Rik	RIKEN cDNA C330002G04 gene [Source:MGI Symbol;Acc:MGI:1924860]
ENSMUSG00000006764	2.30691	0.0476037	Tph2	tryptophan hydroxylase 2 [Source:MGI Symbol;Acc:MGI:2651811]
ENSMUSG00000106609	1.84277	0.0481803	Gm43181	predicted gene 43181 [Source:MGI Symbol;Acc:MGI:5663318]
ENSMUSG00000021485	1.66677	0.0485241	Mxd3	Max dimerization protein 3 [Source:MGI Symbol;Acc:MGI:104987]
ENSMUSG00000102888	-2.79739	0.0487034	Ighv1-11	immunoglobulin heavy variable V1-11 [Source:MGI Symbol;Acc:MGI:5009835]
ENSMUSG00000070436	0.298586	0.0488392	Serpinh1	serine (or cysteine) peptidase inhibitor, clade H, member 1 [Source:MGI Symbol;Acc:MGI:88283]
ENSMUSG00000072812	0.304836	0.0494684	Ahnak2	AHNAK nucleoprotein 2 [Source:MGI Symbol;Acc:MGI:2144831]
ENSMUSG00000022623	-0.29243	0.0495549	Shank3	SH3 and multiple ankyrin repeat domains 3 [Source:MGI Symbol;Acc:MGI:1930016]
ENSMUSG00000031958	0.425181	0.0495549	Ldhd	lactate dehydrogenase D [Source:MGI Symbol;Acc:MGI:106428]
ENSMUSG00000025153	0.453751	0.049821	Fasn	fatty acid synthase [Source:MGI Symbol;Acc:MGI:95485]
