# Supplementary material for: Epidermal growth factor receptor signaling governs the host inflammatory response to invasive aspergillosis
Source: mBio. 2024 Oct 30;15(12):e02671-24. doi: 10.1128/mbio.02671-24 (PMC11633379; doi:10.1128/mbio.02671-24)
Supplement: Table S4 — Upstream regulator analysis of host pathways in response to A. fumigatus. [file mbio.02671-24-s0005.xlsx]

## Sheet: Sheet0
Supplementary Table 4. Upstream Regulator analysis of host pathways in response to A. fumigatus (strain Af293) infection.
Values represent Z-scores
Z-score > 2 indicates predicted activation
Z-score < 2 indicates predicted repression.
A value of "0" indicates no significant overlap with the differentially expressed genes and the list known pathways targets.
Upstream Regulator	Infected for 2 days vs. uninfected	Infected for 4 days vs. uninfected	Infected for 6 days vs. uninfected
TNF	-0.637	4.343	8.719
CSF2	0	3.012	8.17
IL1B	0.747	4.146	6.607
CEBPB	0	3.414	6.47
PTGER2	0	1.338	6.393
IL1A	0	3.322	5.75
IL4	-1.144	0.971	5.702
STAT3	-1.118	2.742	5.671
IFNG	0	3.666	5.614
MYD88	0	3.514	5.588
CD44	0	1.798	5.558
SLC15A4	0	0.57	5.504
FOXM1	0	0	5.431
P38 MAPK	0	2.678	5.36
TNFSF12	0	2.855	5.299
ERBB2	0	2.008	5.267
NFkB (complex)	0	3.056	5.215
KLF6	0	2.423	5.206
BHLHE40	0	0.574	5.171
CKAP2L	0	0	5.099
TLR3	0	3.066	5.035
PDGF BB	0	3.302	5.026
YAP1	0	2.511	4.966
AREG	0	0	4.96
STING1	0	3.152	4.897
CREB1	0	0.885	4.89
IL33	-0.896	1.136	4.83
IL6	-1.932	3.129	4.785
CHUK	0	3.223	4.779
TLR4	0	3.627	4.764
RETNLB	0	3.138	4.699
ERK	0	1.803	4.695
MRGPRX3	0	1.508	4.69
TFEB	0	0	4.653
IL17A	0	3.449	4.611
NPM1	0	1.508	4.584
EGR1	0	2.412	4.565
TLR2	0	3.79	4.55
TICAM1	0	3.147	4.529
ELAVL1	0	2.303	4.514
MAP3K8	0	2.971	4.482
OSM	0	3.116	4.476
TRAF3IP2	0	3.307	4.468
Jnk	0	3.391	4.453
IKBKB	0	3.439	4.449
IL5	0	0	4.447
ZBTB10	0	0	4.443
CD38	0	0	4.42
TGM2	0	0.552	4.414
RELA	0	2.874	4.369
RABL6	0	0	4.366
TLR9	-1.131	2.589	4.361
EGFR	0	2.121	4.326
Brd4	0	-0.378	4.319
PTGS2	0	2.616	4.318
CASP4	0	1.644	4.277
MET	0	1.437	4.264
MITF	0	0	4.263
SMAD3	0	1.795	4.258
Mek	0	1.278	4.256
HMG20A	0	2.828	4.243
MED1	0	1.424	4.237
IL22	0.068	3.752	4.226
ERK1/2	0	2.602	4.212
IL13	0	0.753	4.139
ITPR2	0	3	4.123
PIWIL4	0	0	4.123
NFKB1	0	2.472	4.112
PRL	0	1.071	4.111
FOXO1	0	1.585	4.108
HIF1A	-1.698	0.701	4.098
CD36	0	2.389	4.06
PCLAF	0	0	4.052
SMARCA4	0	-1.269	4.008
TLR7	0	2.903	3.991
G protein alpha i	0	1.664	3.988
JUN	0	2.821	3.986
IKBKG	0	2.38	3.978
IGF1	0	0.682	3.954
CCR2	0	1.592	3.947
BRD4	0	0.926	3.926
CG	0	2.76	3.908
TOR1AIP1	0	-2.236	3.9
IL-1R	0	2.551	3.892
TSPO	0	0.378	3.873
GATA2	0	2.345	3.85
CTNNB1	-0.882	1.821	3.816
DRD2	0	2.236	3.759
BCR (complex)	0	0	3.757
TGFB1	0.277	1.752	3.751
MAVS	0	2.006	3.75
ADAM17	0	2.725	3.745
RIPK2	0	3.079	3.734
S1PR4	0	1.89	3.729
TPH1	0	0	3.729
TRPV4	0	2.445	3.718
RIGI	0	1.979	3.706
MAP3K14	0	1.432	3.704
PLG	0	1.519	3.671
BSG	0	2.219	3.657
PTK2	0	2.207	3.619
Interferon alpha	0	0	3.614
IL17RA	0	2.209	3.613
PTPRJ	0	2.236	3.606
CSF1	0	0.529	3.59
RRAS2	0	0	3.578
FOXL2	0	1.782	3.575
PI3K (complex)	0	0.857	3.573
IL11RA	0	2.598	3.564
Ifnar	0	2.515	3.559
LIN9	0	0	3.552
CD28	0	0	3.531
ITGAV	0	2	3.525
CCL5	0	2.069	3.52
C3	0	2.94	3.517
NOS2	-0.816	3.024	3.507
CSF	0	-0.447	3.5
Akt	0	1.355	3.495
SAMSN1	0	2.236	3.464
STX18	0	0	3.464
MAPK14	0	2.717	3.42
PRKCA	0	2.621	3.419
PRMT1	0	0	3.418
EIF2AK2	0	1.478	3.367
N6AMT1	0	0	3.363
IL15	0	-0.224	3.359
RIPK1	0	1.482	3.34
TERT	0	2.121	3.337
CYLD-AS1	0	0.816	3.317
OLFM4-RET	0	-0.378	3.317
IFNAR1	0	1.147	3.309
AKT1	0	1.249	3.297
EP400	0	0	3.293
MKNK1	0	0	3.293
NEDD9	0	0	3.293
PRKCE	0	1.982	3.286
PKM	0	0	3.277
TCR	0	0	3.27
FGF2	0	1.455	3.269
MYB	0	0	3.266
PRKD1	0	1.849	3.265
PTH	0	0.106	3.265
IRF7	0	2.433	3.257
TOX	0	0	3.257
IRF3	0	2.412	3.255
MAPKAPK2	0	1.977	3.23
PRKCD	0	0.561	3.224
TRAF6	0	2.926	3.223
JAK1	0	2.051	3.219
IL2	0	1.659	3.218
TNFRSF1B	0	2.975	3.216
FCGR2A	0	2.582	3.215
ZEB1	0	2.196	3.213
GNAQ	0	1.134	3.207
EGF	-1.987	2.005	3.189
H2AZ1	0	0	3.189
LEP	0	2.036	3.17
NR3C2	0	0.124	3.162
NSUN6	0	0	3.162
PI3K (family)	0	1.801	3.135
MYBL2	0	0	3.121
IKBKE	0	1.294	3.114
KLF15	0	0.762	3.113
C1QA	0	2.191	3.11
KRAS	0	0	3.104
E2f	0	0	3.103
Ige	0	2.569	3.089
NFKBIZ	0	2.038	3.081
HSPD1	0	2.373	3.075
MAP2K1/2	0	2	3.075
CGAS	0	1.488	3.065
CEBPA	0	3.481	3.063
ADAM10	0	1	3.053
PLAU	0	1.457	3.051
SYVN1	0	0	3.051
FASN	0	2.784	3.045
MAPT	0	2.12	3.043
MTOR	0	0.517	3.025
GPER1	0	0	3.022
NOD2	0	2.384	3.016
IRF2	0	0.988	3.016
NCOA3	0	0	3.003
CHD1	0	2.646	3
TLN1	0	2	3
TCL1A	0	2	3
SASH1	0	0	3
SEMA7A	0	0	3
LLGL2	0	0	3
CD40LG	0	1.213	2.998
P2RX4	0	2.449	2.985
LOXL1	0	2	2.985
ERBB3	0	0	2.985
LDL	0	1.145	2.98
PALMD	0	2.213	2.97
F2R	0	0	2.97
Fcer1	0	2.742	2.964
IL1RL2	0	2.423	2.964
NTRK2	0	0	2.961
ROR1	0	0	2.949
CD14	0	2.567	2.944
PGF	0	1.949	2.943
ITGA9	0	2.393	2.942
CAMK4	0	1.929	2.937
BTK	0	0	2.935
JUNB	0	1.944	2.93
KDM6B	0	0	2.93
CCND1	0	0	2.929
NOX4	0	-0.485	2.923
NFATC2	0	0	2.918
IFIH1	0	2.564	2.911
MAP2K1	0	0	2.909
F2	0	1.546	2.896
ESR1	0	-0.978	2.886
CCN2	0	0.928	2.884
IFN Beta	0	1.673	2.878
TNFRSF1A	0	2.875	2.858
TAFAZZIN	0	2.133	2.857
PTGIS	0	2.236	2.828
OSCAR	0	2	2.828
ITGA11	0	1.633	2.828
KLK5	0	1.414	2.828
NFIC	0	0	2.828
IGF2BP1	0	0	2.828
IL36A	0	2.63	2.813
CD3E	0	0	2.813
OLR1	0	0	2.813
HNF1A-AS1	0	0	2.809
ATF4	0	2.813	2.805
LAMA5	0	2.236	2.804
MAPK8	0	1.759	2.8
EPHX2	0	1.98	2.791
FTO	0	0	2.791
CD3 group	0	0	2.789
PEBP1	0	2.207	2.787
IL1	0	0	2.786
LIN28A	0	0	2.782
PIK3C3	0	1.982	2.781
REL	0	0	2.781
CCNC	0	0	2.779
TLR5	0	2.4	2.77
SAA	0	1.693	2.767
C5AR1	0	2.429	2.766
TGFB2	0	0	2.766
KDM3A	0	1	2.764
HTT	0	0.212	2.762
CASR	0	0	2.761
ATF6	0	0	2.752
Tlr	0	1.91	2.745
MAPK9	0	2.227	2.744
IRF1	0	0	2.737
MALT1	0	1.673	2.732
CYP1B1	0	1.633	2.728
FOXC2	0	1.387	2.72
IFN alpha/beta	0	1.195	2.72
IL21	0	1.941	2.717
IL1R1	0	1.883	2.704
Ccl2	0	1.766	2.686
Lh	0	0	2.66
PF4	0	1.969	2.659
STAT1	0	1.198	2.653
IL18	0	1.52	2.651
CD40	0	0	2.651
VEGFA	0	1.433	2.649
Collagen type II	0	2	2.646
FDPS	0	2	2.646
FRS3	0	2	2.646
ASXL2	0	0	2.646
DOCK8	0	0	2.646
NORAD	0	0	2.646
PRKD	0	2.446	2.642
TNFSF14	0	0	2.642
BID	0	1.982	2.63
Hbb-b2	0	0	2.63
PTGS1	0	2.213	2.626
FERMT2	0	0	2.623
Gm21596/Hmgb1	0	1.422	2.622
HDAC3	0	2.216	2.621
JINK1/2	0	1.98	2.621
IL23A	0	1.767	2.621
KCNN4	0	0	2.621
CASP1	0	0.287	2.619
ITGB3	0	0	2.613
HMGB2	0	1.822	2.611
IPMK	0	0	2.611
PLCE1	0	2.2	2.607
F2RL1	0	1.972	2.605
TIMP1	0	1.452	2.599
NCR2	0	0	2.599
PLA2G2A	0	0	2.598
RETN	0	2.008	2.596
IFNL1	0	0	2.595
FGF8	0	2.236	2.588
TREM1	0	1.061	2.583
ELANE	0	0	2.582
NCF1	0	0	2.58
PRKCB	0	0	2.58
CLEC4E	0	2.396	2.579
CXCL2	0	1.966	2.579
STAT4	0	0	2.578
MMP1	0	0	2.577
KLF5	0	-1.98	2.568
CEBPE	0	1.877	2.563
FOSL1	0	1.982	2.562
CD3	0	0	2.562
CLEC7A	0	2.172	2.561
SAA1	0	1.326	2.557
MDM2	0	2.219	2.554
ETS2	0	0	2.547
EIF6	0	0	2.538
Srgn	0	1.342	2.53
CCL2	0	1.267	2.512
mir-223	0	-1.308	2.501
SORL1	0	0	2.5
NRG1	0	0	2.492
MYC	-0.006	-4.003	2.482
LGALS3	0	1.337	2.475
PGLYRP2	0	2.449	2.449
Lymphotoxin	0	2	2.449
SREBF1	0	1.061	2.449
CYP1A2	0	1	2.449
PTN	0	0	2.449
SIGLEC8	0	0	2.449
CYP1A1	0	0	2.449
POU2F2	0	0	2.449
ARHGAP21	0	0	2.449
RNF138	0	0	2.449
MARK2	0	0	2.449
CLEC1B	0	0	2.449
P2RY4	0	0	2.449
DDB1	0	0	2.449
GLI2	0	0	2.449
PTGES	0	0	2.448
TIRAP	0	1.99	2.434
MDK	0	1.982	2.433
PPARGC1B	0	0	2.433
MAP2K3	0	0	2.433
TNC	0	0	2.433
APEX1	0	0	2.433
DLX1	0	0	2.433
NGF	0	0	2.432
SOST	0	1.981	2.431
ATF2	0	0	2.429
CNR1	0	-0.887	2.428
NOS1	0	1.491	2.426
PCSK9	0	2.425	2.425
MAC	0	1.982	2.425
CARM1	0	0	2.425
IL17C	0	1.969	2.423
KRT17	0	2.243	2.421
IL6R	0	2.549	2.418
MAP3K1	0	2.216	2.417
ZBTB7B	0	0	2.417
NONO	0	0	2.414
CXCR4	0	0	2.414
MAPK7	0	1.805	2.412
CMKLR1	0	0	2.407
CALR	0	0	2.407
IRAK1	0	0	2.404
WAKMAR1	0	0	2.402
RAF1	0	0	2.401
SPP1	0	1.213	2.399
CREM	0	0	2.397
HMGB1	0	0	2.395
S100A9	0	0	2.389
CTSB	0	0	2.388
TASL	0	0	2.387
AGT	0	0	2.382
C5	0	1.12	2.381
STAP2	0	0	2.381
STAT5A	0	0.718	2.376
GLIS1	0	0	2.376
BAX	0	0	2.375
KITLG	0	1.461	2.371
mir-182	0	0.623	2.366
DDIT4	0	1.414	2.36
TCF7L2	0	0	2.359
ELOVL3	0	0.632	2.357
EIF4E	0	0.61	2.336
ZFTA-RELA	0	2	2.333
SPIB	0	1.342	2.331
TGFA	0	2.189	2.327
E2F1	0	-0.342	2.323
TWIST1	0	0.527	2.321
ESR2	0	0.267	2.309
Pkc(s)	0	-1.226	2.304
ITGAM	0	2.171	2.268
EIF2AK3	0	0	2.264
METTL3	0	-0.114	2.261
FSH	0	0	2.26
NHERF1	0	2.236	2.236
PLA2G4A	0	2	2.236
NEIL2	0	2	2.236
TNFRSF12A	0	0.447	2.236
LUCAT1	0	0	2.236
KCNJ10	0	0	2.236
RNY3	0	0	2.236
Cyp4a14	0	0	2.236
ACTB	0	0	2.236
HRG	0	0	2.236
CD24	0	0	2.236
ZNF281	0	0	2.236
TRPC1	0	0	2.236
EHF	0	-0.729	2.235
CREBBP	0	0	2.234
EP300	0	0.728	2.231
CXCL8	0	-0.156	2.229
MAPK3	0	0	2.228
AGAP2-AS1	0	0	2.227
SPZ1	0	0	2.225
PARP2	0	0	2.224
SNRPB	0	0	2.224
MAP3K2	0	1.988	2.222
CTTN	0	2	2.219
ANKRD42	0	1.982	2.219
STK24	0	0	2.219
COMMD3-BMI1	0	0	2.219
Pdgfr	0	0	2.219
VCP	0	0	2.219
PIEZO1	0	0	2.216
IL12A	0	0	2.213
CTSK	0	0	2.213
MST1R	0	0	2.213
PDE10A	0	0	2.213
PAK1	0	0	2.213
PDGFB	0	0	2.213
RAB2A	0	0	2.211
MYOF	0	1.973	2.209
CKS1B	0	0	2.209
CRP	0	0.781	2.207
ANGPTL2	0	0	2.207
FAM83A	0	0	2.205
EREG	0	0	2.204
EXT1	0	0	2.2
IFI16	0	0	2.2
CYP2E1	0	0	2.2
Aldose Reductase	0	0	2.2
F13A1	0	0	2.2
Fc gamma receptor	0	0	2.2
MFAP4	0	0	2.197
SUCNR1	0	0.106	2.186
ZBP1	0	0	2.183
FSTL1	0	0	2.183
PITX2	0	0	2.177
Mapk	0	0	2.177
MBD2	0	0	2.177
TASP1	0	0	2.177
TAL1	0	0	2.173
PHLDA1	0	1.934	2.172
PARP1	0	2.067	2.17
TLR8	0	1.932	2.167
DHX9	0	0	2.162
SRA1	0	1.4	2.159
ECSIT	0	0	2.158
PYCARD	0	0	2.158
CSF3	0	1.526	2.154
IGF1R	0	0.815	2.154
CSF1R	0	0	2.138
ERG	0	0	2.137
TLR7/8	0	0	2.132
EHMT1	0	0	2.121
WWTR1-CAMTA1	0	0	2.121
Saa3	0	0	2.121
YBX1	0	1.969	2.118
MTORC1	0	0	2.106
JAK2	0	1.992	2.098
CARD9	0	0.987	2.091
PFKFB3	0	0.645	2.088
ITGB1	0	2.969	2.079
CXCL12	0	0	2.065
MUC1	0	0	2.05
ADRB2	0	0.655	2.049
NUMB	0	0	2.038
FOS	0	1.83	2.036
GATA1	0	0	2.035
NFAT5	0	1.048	2.031
RORA	0	1.043	2.028
FABP4	0	1.766	2.027
IRF9	0	0	2.026
KDM1A	0	0	2.021
HNF1A	0	1.026	2.011
FST	0	-0.239	2.007
RELB	0	0.107	2.006
TTR	0	2	2
NLRC4	0	2	2
GNA13	0	2	2
COCH	0	1.732	2
CUX1	0	1	2
PSME3	0	0	2
ACSS2	0	0	2
BTC	0	0	2
C2CD5	0	0	2
PEX5	0	0	2
PANX1	0	0	2
MOG	0	0	2
PAF1	0	0	2
Stmp1	0	0	2
DGKA	0	0	2
TRPM2-AS	0	0	2
GPR84	0	0	2
F9	0	0	2
GPX8	0	0	2
PELI2	0	0	2
IL4R	0	0	2
PNPLA7	0	0	2
PAK2	0	0	2
EBF2	0	0	2
PRKACA	0	0	2
MAOA	0	0	2
TICAM2	0	0	2
ARL4D	0	0	2
HTR7	0	0	2
S100a7a	0	0	2
NFATC1	0	0	2
PFKP	0	0	2
GABARAP	0	0	2
NFATC3	0	0	2
SH3PXD2A-AS1	0	0	2
RALBP1	0	0	2
CCL3	0	0	2
GABARAPL2	0	0	2
BMX	0	0	2
GABARAPL1	0	0	2
AGER	0	2.002	1.958
Immunoglobulin	0	2.236	1.915
mir-130	0	2.201	1.853
GNAS	0	2.157	1.841
SYK	0	2.224	1.741
FOXC1	0	3	1.606
ALOX5	0	2.065	1.424
AHSG	0	2.121	1.414
AIRE	0	2	1.342
GATA3	0	2.799	1.086
EFNA5	0	-2.714	1
TP63	-1.698	-3.395	0.862
MVP	0	2.196	0.757
GATA6	0.152	2.836	0.541
NLRP3	0	2.103	0.457
GRB2	0	4.123	0.447
GPR15LG	0	2.121	0.447
SOX2	0	-3.697	0.337
FOXF1	0	-2	0.196
POU5F1	0	3.042	0.195
HDAC4	0	2.449	0.135
SOX4	0	-2	0.042
SOX7	0	4	0
PAX1	0	4	0
NFYC	0	3.148	0
CA4	0	3.051	0
LINC00941	0	2.822	0
SMTNL1	0	2.333	0
EMD	0	2.236	0
PTCH1	0	2.236	0
KRT16	0	2.219	0
SGPP1	0	2.111	0
MYH9	0	2	0
TINCR	0	-2	0
MYOD1	0	-2.03	0
BMP4	0	-2.155	0
STK40	0	-2.219	0
SETX	0	-2.433	0
Gm15807/Hmgn5	0	-2.449	0
DMD	0	-2.655	0
EFNA1	0	-3.148	0
EFNA2	0	-3.162	0
EFNA4	0	-3.302	0
EFNA3	0	-3.317	0
MEF2C	0	-2.883	-0.093
TNFAIP6	0	-2	-0.378
SIX1	0	2.828	-0.531
SRF	0	-2.685	-0.641
IL10	0	-2.836	-0.763
BCL6	0	-2.207	-0.772
IgG	0	3.27	-0.818
CTCF	0	-2.121	-1.257
HMOX1	0	-2.096	-1.447
CLU	0	-2.173	-1.545
ZBTB16	0	-2.219	-1.578
STK11	0	-2.016	-1.606
NR1H3	0	-2.287	-1.621
TNFAIP8L2	0	-2.195	-1.755
CFTR	0	-2.795	-1.76
COP1	0	-2.97	-1.773
PPARGC1A	-0.152	-2.47	-1.832
GPBAR1	0	-2.17	-1.838
GHR	0	-2.213	-1.922
PAX3-FOXO1	0	2.335	-1.923
KLF2	0	-2.599	-1.924
NR4A1	0	-2.783	-1.955
PON1	0	0	-2
E2F6	0	0	-2
CAVIN1	0	0	-2
Ear2 (includes others)	0	0	-2
PON2	0	0	-2
CLEC14A	0	0	-2
IKBIP	0	0	-2
WFS1	0	0	-2
PPT1	0	0	-2
STAG2	0	0	-2
SFMBT1	0	0	-2
MAT1A	0	-0.937	-2
FAR1	0	-1	-2
RGMB	0	-2	-2
SERPIND1	0	-2	-2
TNFAIP8L1	0	-2	-2
HFE	0	-2.126	-2.001
CDX1	0	-0.842	-2.008
Tcf7	0	0	-2.024
DYRK1A	0	0	-2.027
TRIM3	0	-2.236	-2.03
INPP5D	0	0.516	-2.094
HIBCH	0	0	-2.121
MNT	0	0	-2.121
CUL3	0	-2.121	-2.121
PLA2G2D	0	-2.219	-2.121
WTAP	0	-2.621	-2.137
IFITM3	0	0	-2.138
TIMP3	0	0	-2.138
CIDEC	0	-2.219	-2.138
BACH1	0	0	-2.153
RBL2	0	0	-2.157
CCDC50	0	-1.932	-2.17
NR1H2	0	-2.397	-2.17
OVOL2	0	0	-2.174
N4BP1	0	-2.177	-2.182
PNPT1	0	0	-2.183
MALAT1	0	-3.043	-2.189
DNAJB6	0	0	-2.19
ST8SIA1	0	0	-2.191
NT5E	0	-1.698	-2.191
Traj18	0	-1.961	-2.191
HOXA4	0	0	-2.195
BACH2	0	0.453	-2.2
MFN2	0	0	-2.2
SOX17	0	0	-2.2
HOXA5	0	-2.8	-2.204
DYSF	0	0	-2.207
ILKAP	0	0	-2.213
SUPT20H	0	0	-2.213
TRAF1	0	0	-2.213
PML-RARA	0	0	-2.216
CREG1	0	0	-2.219
MANF	0	0	-2.224
TBX5	0	-1.195	-2.228
SIAH2	0	0	-2.236
MACROH2A1	0	0	-2.236
ZFP91	0	0	-2.236
STK3	0	0	-2.236
GLIS2	0	0	-2.236
SLC47A1	0	0	-2.236
Ptprd	0	0	-2.236
MST1	0	0	-2.236
AKAP12	0	0	-2.236
AGK	0	0	-2.236
CTLA4	0	0	-2.236
ETV3	0	0	-2.236
LRBA	0	0	-2.236
TNFRSF25	0	0	-2.236
L2HGDH	0	0	-2.236
HOXA3	0	0	-2.236
mir-19	0	0	-2.236
CHADL	0	-2.236	-2.236
NR1H4	0	-1.24	-2.246
TP73	0	-2.646	-2.271
PRKAA1	0	-1.178	-2.277
ATF3	0	-2.213	-2.307
MAGI1	0	1.89	-2.324
ANXA1	0	0	-2.326
LRP1	0	-1.647	-2.326
Ciap	0	-1.91	-2.335
IMMT	0	-1.664	-2.345
COL18A1	0	0	-2.35
COL5A1	0	0	-2.355
LILRB4	0	-1.223	-2.361
RPSA	0	-2.186	-2.365
PECAM1	0	0	-2.374
IL1R2	0	-2.157	-2.374
TAF4	0	-0.365	-2.375
JAG2	0	-1.254	-2.376
AMBRA1	0	0	-2.384
GPS2	0	-1.673	-2.401
APOA1	0	-1.165	-2.407
OPA1	0	0	-2.412
C430049B03Rik	0	0	-2.415
GPX1	0	-1.698	-2.415
INHA	0	0	-2.416
FEM1A	0	-1.981	-2.418
Cyp2c70	0	-1.698	-2.425
CLEC10A	0	-2.157	-2.428
CYB5R4	0	0	-2.429
DNASE2	0	0	-2.429
BCL2L11	0	-2	-2.429
Mt1	0	0	-2.433
Mt2	0	0	-2.433
ADGRF5	0	0	-2.433
DSP	0	-2.216	-2.433
SCGB1A1	0	0	-2.438
SERPINB7	0	-4.664	-2.439
UXT	0	0	-2.446
ALDH1A2	0	0	-2.447
SIAH1	0	0	-2.449
CLOCK	0	0	-2.449
SELENOS	0	0	-2.449
STAR	0	-0.447	-2.449
IZUMO1R	0	-0.818	-2.456
FAS	0	-0.234	-2.458
DIO3	0	0	-2.472
PGR	0	0	-2.477
FOXA1	0	-0.527	-2.485
CDH1	0	0	-2.497
TRPS1	0	0	-2.515
Cdc42	0	0	-2.534
BANF1	0	-2.236	-2.538
IL1RN	0	-1.72	-2.539
TNIP1	0	-0.464	-2.557
Nr1h	0	-3.342	-2.561
PRKAA	0	0	-2.563
NLRX1	0	0	-2.571
CBL	0	-1.387	-2.586
USP38	0	-2.396	-2.586
MAP4K4	0	0	-2.587
IL27RA	0	-2.433	-2.596
ARRB2	0	-2.205	-2.605
IL17RD	0	-2.2	-2.607
EPCAM	0	-1.463	-2.612
BCL3	0	-2.281	-2.62
DUSP11	0	0	-2.63
YTHDF1	0	-2.635	-2.635
LACTB	0	0	-2.646
RARG	0	0	-2.646
CAPN6	0	0	-2.646
HCAR2	0	0	-2.646
PDCD1	0	0	-2.646
RC3H1	0	0	-2.646
ETV6	0	0	-2.646
ASXL1	0	0	-2.646
RPL13A	0	-2	-2.646
ABCG1	0	-2.436	-2.662
DUSP1	0	-2.638	-2.677
NPR1	0	-1.398	-2.7
ZMPSTE24	0	-2.449	-2.714
IL37	0	-2.354	-2.718
HIVEP1	0	-2.219	-2.724
KL	0	-1	-2.742
NLRP12	0	-2.178	-2.757
BTG2	0	-2.804	-2.777
CHRNA7	0	-2.626	-2.784
let-7	0	0.152	-2.789
FBN1	0	0	-2.789
SPRY2	0	-1.093	-2.795
MYOCD	0	-1.798	-2.796
HAND2	0	-2.219	-2.797
CBX7	0	0	-2.8
Rb	0	0	-2.804
NCSTN	0	0	-2.804
F630028O10Rik	0	-1.98	-2.804
SIGIRR	0	-2.434	-2.813
SKIC2	0	1.463	-2.828
SAV1	0	0	-2.828
TFRC	0	0	-2.828
MGA	0	0	-2.828
MXD1	0	0	-2.828
SFRP1	0	0	-2.828
NR3C1	0	-2.033	-2.855
SCD	0	0.939	-2.858
EIF4B	0	-2.236	-2.887
PRKAA2	0	-0.896	-2.905
FOXA2	0	-2.595	-2.911
NUPR1	1.103	0	-2.927
TSC2	0	0	-2.961
TGFBR1	0	-2.828	-2.962
TGFB2-AS1	0	0	-3
BACE1	0	0	-3
TET3	0	0	-3
ITCH	0	0	-3
HBB	0	-2.828	-3
NOSTRIN	0	-1.98	-3.133
PTEN	0	-0.214	-3.135
ETV6-RUNX1	0	0	-3.158
ZNF106	0	-2.049	-3.162
PRDM1	0	-1.515	-3.181
RNF5	0	0	-3.19
TREX1	0	-1.969	-3.238
SOCS1	0	-0.928	-3.246
ADA	0	-2.191	-3.25
GFI1	0	0	-3.259
GRN	0	-2.645	-3.273
Ttc39aos1	0	-2.213	-3.301
TRIM24	0	0	-3.302
MFSD2A	0	0	-3.302
ACKR2	0	-1.982	-3.302
USP8	0	-2.425	-3.422
SERPINE2	0	-2.795	-3.422
ABCB4	0	-1.994	-3.445
RNASEH2B	0	0	-3.45
CBX5	0	0.632	-3.464
RB1	0	-2.708	-3.499
ZFP36	0	-2.207	-3.555
KDM5B	0	0	-3.614
TGFBR2	0	0.16	-3.697
IRGM	0	-2.621	-3.707
USP18	0	-1.96	-3.818
N-cor	0	-2.646	-3.835
ADAMTS12	0	-2.556	-3.843
SIRT6	0	-2.331	-3.938
INSIG1	0	-2.309	-3.949
CITED2	0	-2.881	-3.982
EGLN	0	-0.907	-4.04
PSMB11	0	-3.104	-4.147
CDKN1A	0	-1.664	-4.168
APOE	0	-3.017	-4.525
FKBP10	0	-3.162	-4.69
Irgm1	0	-2.394	-5.466
IRF2BP2	2.219	-1.96	-5.797
Alpha catenin	0	-3.031	-6.428
