# Supplementary material for: Epidermal growth factor receptor signaling governs the host inflammatory response to invasive aspergillosis
Source: mBio. 2024 Oct 30;15(12):e02671-24. doi: 10.1128/mbio.02671-24 (PMC11633379; doi:10.1128/mbio.02671-24)
Supplement: Table S5 — RNA-seq mapping statistics for each sample. [file mbio.02671-24-s0006.xlsx]

## Sheet: EFUNG_P04.houst_mouse.alignment
Supplementary Table 5. RNA-seq mapping statistics for each sample.
Sample Name	Fungus	Infection time (d)	Replicate #	Total # of Reads Obtained	# of Mouse-mapped reads	% reads that are Mouse-mapped	NCBI BioSample #
ASPERG_Un_D2_M1	None	2	1	94236978	72379979	76.81	SAMN42836020
ASPERG_Un_D2_M2			2	155303130	125607263	80.88	SAMN42836021
ASPERG_Un_D2_M3			3	130151314	107286180	82.43	SAMN42836022
ASPERG_Un_D4_M1	None	4	1	117733644	95617211	81.21	SAMN42836032
ASPERG_Un_D4_M2			2	129743216	106537503	82.11	SAMN42836033
ASPERG_Un_D4_M3			3	122236978	98498704	80.58	SAMN42836034
ASPERG_Un_D6_M1	None	6	1	123303130	94130180	76.34	SAMN42836044
ASPERG_Un_D6_M2			2	134151314	104557256	77.94	SAMN42836045
ASPERG_Un_D6_M3			3	143476860	110779440	77.21	SAMN42836046
ASPERG_D2_M1	A. fumigatus Af293	2	1	143303130	117276270	81.84	SAMN42836023
ASPERG_D2_M2			2	122151314	101416959	83.03	SAMN42836024
ASPERG_D2_M3			3	125733644	103876377	82.62	SAMN42836025
ASPERG_D4_M1	A. fumigatus Af293	4	1	109743216	89365843	81.43	SAMN42836035
ASPERG_D4_M2			2	165540108	132878162	80.27	SAMN42836036
ASPERG_D4_M3			3	102151314	80882365	79.18	SAMN42836037
ASPERG_D6_M1	A. fumigatus Af293	6	1	104000000	79971408	76.9	SAMN42836047
ASPERG_D6_M2			2	143476860	113585085	79.17	SAMN42836048
ASPERG_D6_M3			3	110236978	86108860	78.11	SAMN42836049
